# Supplementary material for: Selection for long and short sleep duration in Drosophila melanogaster reveals the complex genetic network underlying natural variation in sleep
Source: PLoS Genet. 2017 Dec 14;13(12):e1007098. doi: 10.1371/journal.pgen.1007098 (PMC5730107; doi:10.1371/journal.pgen.1007098)
Supplement: S2 Table — For each sleep trait listed, the ANOVA results are presented. rep, replicate; sel, long or short selection scheme; d.f., degrees of freedom; M.S., Type III mean squares; F, F ratio statistic; P, P-value. (XLSX) [file pgen.1007098.s010.xlsx]

## Sheet: S2 Table
Trait	Sex	Generation	Source	d.f.	M.S.	F	P
Night sleep (min.)	Combined Sexes	0	rep(sel)	2	34635.8	0.19	0.8411
Night sleep (min.)	Combined Sexes	0	rep×sex(sel)	2	183344	9.37	<.0001
Night sleep (min.)	Combined Sexes	0	sel	1	198020	5.72	0.1393
Night sleep (min.)	Combined Sexes	0	sel×sex	1	36.8371	0	0.99
Night sleep (min.)	Combined Sexes	0	sex	1	19838	0.11	0.7734
Night sleep (min.)	Female	0	sel	1	100548	3.46	0.2039
Night sleep (min.)	Female	0	rep(sel)	2	29049	1.35	0.2619
Night sleep (min.)	Male	0	sel	1	97472.6	0.51	0.5505
Night sleep (min.)	Male	0	rep(sel)	2	192694	10.96	<.0001
Night sleep (min.)	Combined Sexes	1	rep(sel)	2	101568	18.06	0.0525
Night sleep (min.)	Combined Sexes	1	rep×sex(sel)	2	5625.03	0.25	0.779
Night sleep (min.)	Combined Sexes	1	sel	1	3.74606e+06	36.88	0.0261
Night sleep (min.)	Combined Sexes	1	sel×sex	1	116027	20.63	0.0452
Night sleep (min.)	Combined Sexes	1	sex	1	281113	49.97	0.0194
Night sleep (min.)	Female	1	sel	1	2.60763e+06	35.2	0.0273
Night sleep (min.)	Female	1	rep(sel)	2	74086	2.87	0.0579
Night sleep (min.)	Male	1	sel	1	1.26338e+06	37.65	0.0255
Night sleep (min.)	Male	1	rep(sel)	2	33556.1	1.75	0.1753
Night sleep (min.)	Combined Sexes	2	rep(sel)	2	418480	1.52	0.3962
Night sleep (min.)	Combined Sexes	2	rep×sex(sel)	2	274628	15.69	<.0001
Night sleep (min.)	Combined Sexes	2	sel	1	1.24015e+07	29.63	0.0321
Night sleep (min.)	Combined Sexes	2	sel×sex	1	528712	1.93	0.2997
Night sleep (min.)	Combined Sexes	2	sex	1	150218	0.55	0.5366
Night sleep (min.)	Female	2	sel	1	8.99052e+06	14.86	0.0612
Night sleep (min.)	Female	2	rep(sel)	2	605145	35.12	<.0001
Night sleep (min.)	Male	2	sel	1	3.91983e+06	45.18	0.0214
Night sleep (min.)	Male	2	rep(sel)	2	86762.4	4.88	0.0081
Night sleep (min.)	Combined Sexes	3	rep(sel)	2	186627	33.32	0.0291
Night sleep (min.)	Combined Sexes	3	rep×sex(sel)	2	5600.57	0.37	0.6899
Night sleep (min.)	Combined Sexes	3	sel	1	2.24254e+07	120.17	0.0082
Night sleep (min.)	Combined Sexes	3	sel×sex	1	135647	24.22	0.0389
Night sleep (min.)	Combined Sexes	3	sex	1	25785	4.6	0.165
Night sleep (min.)	Female	3	sel	1	1.29415e+07	189.81	0.0052
Night sleep (min.)	Female	3	rep(sel)	2	68188.9	3.94	0.0202
Night sleep (min.)	Male	3	sel	1	9.59805e+06	77.21	0.0127
Night sleep (min.)	Male	3	rep(sel)	2	124315	9.65	<.0001
Night sleep (min.)	Combined Sexes	4	rep(sel)	2	232693	79.43	0.0124
Night sleep (min.)	Combined Sexes	4	rep×sex(sel)	2	2929.39	0.23	0.7978
Night sleep (min.)	Combined Sexes	4	sel	1	3.01609e+07	129.62	0.0076
Night sleep (min.)	Combined Sexes	4	sel×sex	1	346331	118.23	0.0084
Night sleep (min.)	Combined Sexes	4	sex	1	192369	65.67	0.0149
Night sleep (min.)	Female	4	sel	1	1.8391e+07	128.77	0.0077
Night sleep (min.)	Female	4	rep(sel)	2	142824	9.55	<.0001
Night sleep (min.)	Male	4	sel	1	1.20838e+07	130.41	0.0076
Night sleep (min.)	Male	4	rep(sel)	2	92662.3	8.43	0.0003
Night sleep (min.)	Combined Sexes	5	rep(sel)	2	125134	2.18	0.3141
Night sleep (min.)	Combined Sexes	5	rep×sex(sel)	2	57312.9	4.74	0.009
Night sleep (min.)	Combined Sexes	5	sel	1	4.06185e+07	324.61	0.0031
Night sleep (min.)	Combined Sexes	5	sel×sex	1	102148	1.78	0.3135
Night sleep (min.)	Combined Sexes	5	sex	1	56064	0.98	0.4269
Night sleep (min.)	Female	5	sel	1	2.22844e+07	131.25	0.0075
Night sleep (min.)	Female	5	rep(sel)	2	169790	13.97	<.0001
Night sleep (min.)	Male	5	sel	1	1.84167e+07	1606.78	0.0006
Night sleep (min.)	Male	5	rep(sel)	2	11461.8	0.95	0.3859
Night sleep (min.)	Combined Sexes	6	rep(sel)	2	102788	428.17	0.0023
Night sleep (min.)	Combined Sexes	6	rep×sex(sel)	2	240.062	0.03	0.9736
Night sleep (min.)	Combined Sexes	6	sel	1	4.95233e+07	481.8	0.0021
Night sleep (min.)	Combined Sexes	6	sel×sex	1	262675	1093.95	0.0009
Night sleep (min.)	Combined Sexes	6	sex	1	10026.3	41.76	0.0231
Night sleep (min.)	Female	6	sel	1	2.82833e+07	605.22	0.0016
Night sleep (min.)	Female	6	rep(sel)	2	46732.3	6.52	0.0016
Night sleep (min.)	Male	6	sel	1	2.14504e+07	380.53	0.0026
Night sleep (min.)	Male	6	rep(sel)	2	56370	5.23	0.0057
Night sleep (min.)	Combined Sexes	7	rep(sel)	2	68001.3	3.41	0.2268
Night sleep (min.)	Combined Sexes	7	rep×sex(sel)	2	19951.9	1.92	0.1476
Night sleep (min.)	Combined Sexes	7	sel	1	5.91465e+07	869.79	0.0011
Night sleep (min.)	Combined Sexes	7	sel×sex	1	116304	5.83	0.1371
Night sleep (min.)	Combined Sexes	7	sex	1	143730	7.2	0.1153
Night sleep (min.)	Female	7	sel	1	3.21713e+07	764.62	0.0013
Night sleep (min.)	Female	7	rep(sel)	2	42075.2	5.96	0.0028
Night sleep (min.)	Male	7	sel	1	2.70784e+07	590.04	0.0017
Night sleep (min.)	Male	7	rep(sel)	2	45892.9	3.34	0.0364
Night sleep (min.)	Combined Sexes	8	rep(sel)	2	70228	3.46	0.2243
Night sleep (min.)	Combined Sexes	8	rep×sex(sel)	2	20308.7	3.12	0.0447
Night sleep (min.)	Combined Sexes	8	sel	1	7.29767e+07	1039.14	0.001
Night sleep (min.)	Combined Sexes	8	sel×sex	1	18203.7	0.9	0.4437
Night sleep (min.)	Combined Sexes	8	sex	1	6591.26	0.32	0.6263
Night sleep (min.)	Female	8	sel	1	3.77936e+07	496.94	0.002
Night sleep (min.)	Female	8	rep(sel)	2	76052.1	15.73	<.0001
Night sleep (min.)	Male	8	sel	1	3.52111e+07	2408.18	0.0004
Night sleep (min.)	Male	8	rep(sel)	2	14621.5	1.78	0.1694
Night sleep (min.)	Combined Sexes	9	rep(sel)	2	141628	3.52	0.2214
Night sleep (min.)	Combined Sexes	9	rep×sex(sel)	2	40274.8	5.19	0.0058
Night sleep (min.)	Combined Sexes	9	sel	1	5.23933e+07	370.85	0.0027
Night sleep (min.)	Combined Sexes	9	sel×sex	1	39758.2	0.99	0.4246
Night sleep (min.)	Combined Sexes	9	sex	1	60247	1.5	0.3454
Night sleep (min.)	Female	9	sel	1	2.63196e+07	1823.89	0.0005
Night sleep (min.)	Female	9	rep(sel)	2	14489.6	2.77	0.064
Night sleep (min.)	Male	9	sel	1	2.61024e+07	144.8	0.0068
Night sleep (min.)	Male	9	rep(sel)	2	180321	17.91	<.0001
Night sleep (min.)	Combined Sexes	10	rep(sel)	2	7006.4	0.45	0.6887
Night sleep (min.)	Combined Sexes	10	rep×sex(sel)	2	15500.2	2.51	0.0824
Night sleep (min.)	Combined Sexes	10	sel	1	4.89393e+07	7001.58	0.0001
Night sleep (min.)	Combined Sexes	10	sel×sex	1	4136.25	0.27	0.6543
Night sleep (min.)	Combined Sexes	10	sex	1	90.6741	0.01	0.9456
Night sleep (min.)	Female	10	sel	1	2.15813e+07	3405.6	0.0001
Night sleep (min.)	Female	10	rep(sel)	2	6352.8	1.05	0.351
Night sleep (min.)	Male	10	sel	1	2.80992e+07	1781.02	0.0006
Night sleep (min.)	Male	10	rep(sel)	2	15789.2	2.5	0.0832
Night sleep (min.)	Combined Sexes	11	rep(sel)	2	37966.5	5.51	0.1536
Night sleep (min.)	Combined Sexes	11	rep×sex(sel)	2	6888.37	0.98	0.375
Night sleep (min.)	Combined Sexes	11	sel	1	4.60435e+07	1235.33	0.0008
Night sleep (min.)	Combined Sexes	11	sel×sex	1	1314	0.19	0.7033
Night sleep (min.)	Combined Sexes	11	sex	1	17757.9	2.58	0.2441
Night sleep (min.)	Female	11	sel	1	2.25122e+07	1972.8	0.0004
Night sleep (min.)	Female	11	rep(sel)	2	11517.7	1.39	0.2497
Night sleep (min.)	Male	11	sel	1	2.3568e+07	689.05	0.0014
Night sleep (min.)	Male	11	rep(sel)	2	34594.9	5.98	0.0029
Night sleep (min.)	Combined Sexes	12	rep(sel)	2	84610	2.14	0.318
Night sleep (min.)	Combined Sexes	12	rep×sex(sel)	2	39458.2	8.91	0.0002
Night sleep (min.)	Combined Sexes	12	sel	1	4.94849e+07	590.64	0.0017
Night sleep (min.)	Combined Sexes	12	sel×sex	1	1844.5	0.05	0.8482
Night sleep (min.)	Combined Sexes	12	sex	1	53.7531	0	0.9738
Night sleep (min.)	Female	12	sel	1	2.14175e+07	294.53	0.0033
Night sleep (min.)	Female	12	rep(sel)	2	74889.8	14.76	<.0001
Night sleep (min.)	Male	12	sel	1	2.94257e+07	852.57	0.0012
Night sleep (min.)	Male	12	rep(sel)	2	34514.5	8.84	0.0002
Night sleep (min.)	Combined Sexes	13	rep(sel)	2	96202.4	3.5	0.2221
Night sleep (min.)	Combined Sexes	13	rep×sex(sel)	2	27461.9	6.28	0.002
Night sleep (min.)	Combined Sexes	13	sel	1	5.12195e+07	545.27	0.0018
Night sleep (min.)	Combined Sexes	13	sel×sex	1	26255.3	0.98	0.4265
Night sleep (min.)	Combined Sexes	13	sex	1	1799.55	0.07	0.8199
Night sleep (min.)	Female	13	sel	1	2.57394e+07	2671.5	0.0003
Night sleep (min.)	Female	13	rep(sel)	2	9868.65	3.25	0.0402
Night sleep (min.)	Male	13	sel	1	2.54965e+07	214.17	0.0046
Night sleep (min.)	Male	13	rep(sel)	2	120909	21.48	<.0001
Day avg. bout length (min.)	Combined Sexes	0	rep(sel)	2	312.38	0.32	0.7559
Day avg. bout length (min.)	Combined Sexes	0	rep×sex(sel)	2	967.104	2.28	0.1033
Day avg. bout length (min.)	Combined Sexes	0	sel	1	906.057	2.9	0.2306
Day avg. bout length (min.)	Combined Sexes	0	sel×sex	1	4.86979	0.01	0.9499
Day avg. bout length (min.)	Combined Sexes	0	sex	1	20506.3	21.2	0.0441
Day avg. bout length (min.)	Female	0	sel	1	515.83	0.53	0.5412
Day avg. bout length (min.)	Female	0	rep(sel)	2	967.476	2.14	0.1193
Day avg. bout length (min.)	Male	0	sel	1	393.662	1.39	0.3589
Day avg. bout length (min.)	Male	0	rep(sel)	2	282.334	0.71	0.4924
Day avg. bout length (min.)	Combined Sexes	1	rep(sel)	2	1929.6	0.71	0.5857
Day avg. bout length (min.)	Combined Sexes	1	rep×sex(sel)	2	2728.38	2.37	0.0944
Day avg. bout length (min.)	Combined Sexes	1	sel	1	75.1528	0.04	0.8618
Day avg. bout length (min.)	Combined Sexes	1	sel×sex	1	8265.35	3.03	0.2239
Day avg. bout length (min.)	Combined Sexes	1	sex	1	13639.5	5	0.1549
Day avg. bout length (min.)	Female	1	sel	1	3404.71	0.84	0.4554
Day avg. bout length (min.)	Female	1	rep(sel)	2	4037.93	1.94	0.1447
Day avg. bout length (min.)	Male	1	sel	1	4925.7	7.47	0.1119
Day avg. bout length (min.)	Male	1	rep(sel)	2	659.769	3.07	0.0474
Day avg. bout length (min.)	Combined Sexes	2	rep(sel)	2	6147.31	4.2	0.1923
Day avg. bout length (min.)	Combined Sexes	2	rep×sex(sel)	2	1463.87	0.76	0.4673
Day avg. bout length (min.)	Combined Sexes	2	sel	1	6936.73	1.13	0.3994
Day avg. bout length (min.)	Combined Sexes	2	sel×sex	1	786.421	0.54	0.5399
Day avg. bout length (min.)	Combined Sexes	2	sex	1	44408.1	30.34	0.0314
Day avg. bout length (min.)	Female	2	sel	1	1518	1.45	0.3521
Day avg. bout length (min.)	Female	2	rep(sel)	2	1048.9	0.42	0.6562
Day avg. bout length (min.)	Male	2	sel	1	6229.82	0.95	0.4335
Day avg. bout length (min.)	Male	2	rep(sel)	2	6591.28	4.84	0.0084
Day avg. bout length (min.)	Combined Sexes	3	rep(sel)	2	324.41	0.16	0.8633
Day avg. bout length (min.)	Combined Sexes	3	rep×sex(sel)	2	2048.99	0.47	0.6247
Day avg. bout length (min.)	Combined Sexes	3	sel	1	6599.07	20.34	0.0458
Day avg. bout length (min.)	Combined Sexes	3	sel×sex	1	52048.6	25.4	0.0372
Day avg. bout length (min.)	Combined Sexes	3	sex	1	7182.18	3.51	0.202
Day avg. bout length (min.)	Female	3	sel	1	47491.8	129.25	0.0075
Day avg. bout length (min.)	Female	3	rep(sel)	2	366.723	0.05	0.9504
Day avg. bout length (min.)	Male	3	sel	1	10874.4	5.36	0.1466
Day avg. bout length (min.)	Male	3	rep(sel)	2	2027.87	1.31	0.2704
Day avg. bout length (min.)	Combined Sexes	4	rep(sel)	2	6914.64	1.12	0.4708
Day avg. bout length (min.)	Combined Sexes	4	rep×sex(sel)	2	6150.53	1	0.3681
Day avg. bout length (min.)	Combined Sexes	4	sel	1	4351.22	0.63	0.5108
Day avg. bout length (min.)	Combined Sexes	4	sel×sex	1	67363.8	10.95	0.0804
Day avg. bout length (min.)	Combined Sexes	4	sex	1	2.15175	0	0.9868
Day avg. bout length (min.)	Female	4	sel	1	18640.3	3.19	0.2159
Day avg. bout length (min.)	Female	4	rep(sel)	2	5839.71	0.52	0.5954
Day avg. bout length (min.)	Male	4	sel	1	53254	7.34	0.1135
Day avg. bout length (min.)	Male	4	rep(sel)	2	7258.01	6.61	0.0015
Day avg. bout length (min.)	Combined Sexes	5	rep(sel)	2	2474.2	17.86	0.053
Day avg. bout length (min.)	Combined Sexes	5	rep×sex(sel)	2	138.5	0.13	0.8797
Day avg. bout length (min.)	Combined Sexes	5	sel	1	41748.9	16.87	0.0545
Day avg. bout length (min.)	Combined Sexes	5	sel×sex	1	8744.59	63.13	0.0155
Day avg. bout length (min.)	Combined Sexes	5	sex	1	40030.1	289	0.0034
Day avg. bout length (min.)	Female	5	sel	1	6101.19	5.45	0.1447
Day avg. bout length (min.)	Female	5	rep(sel)	2	1119.77	3.84	0.0224
Day avg. bout length (min.)	Male	5	sel	1	44635.9	29.83	0.0319
Day avg. bout length (min.)	Male	5	rep(sel)	2	1496.33	0.8	0.448
Day avg. bout length (min.)	Combined Sexes	6	rep(sel)	2	199728	7.76	0.1142
Day avg. bout length (min.)	Combined Sexes	6	rep×sex(sel)	2	25752.9	9.81	<.0001
Day avg. bout length (min.)	Combined Sexes	6	sel	1	2565.35	0.01	0.9201
Day avg. bout length (min.)	Combined Sexes	6	sel×sex	1	43793.3	1.7	0.3221
Day avg. bout length (min.)	Combined Sexes	6	sex	1	5693.61	0.22	0.6845
Day avg. bout length (min.)	Female	6	sel	1	33433.9	0.18	0.7099
Day avg. bout length (min.)	Female	6	rep(sel)	2	181895	65.2	<.0001
Day avg. bout length (min.)	Male	6	sel	1	12711.1	0.3	0.6366
Day avg. bout length (min.)	Male	6	rep(sel)	2	41777.2	16.96	<.0001
Day avg. bout length (min.)	Combined Sexes	7	rep(sel)	2	2577.12	3.96	0.2016
Day avg. bout length (min.)	Combined Sexes	7	rep×sex(sel)	2	650.914	0.75	0.4721
Day avg. bout length (min.)	Combined Sexes	7	sel	1	41254	16.01	0.0572
Day avg. bout length (min.)	Combined Sexes	7	sel×sex	1	13263.2	20.38	0.0457
Day avg. bout length (min.)	Combined Sexes	7	sex	1	45473.6	69.86	0.014
Day avg. bout length (min.)	Female	7	sel	1	3842.55	1.93	0.2995
Day avg. bout length (min.)	Female	7	rep(sel)	2	1994.63	2.26	0.1061
Day avg. bout length (min.)	Male	7	sel	1	50976.6	41.47	0.0233
Day avg. bout length (min.)	Male	7	rep(sel)	2	1229.25	1.45	0.2363
Day avg. bout length (min.)	Combined Sexes	8	rep(sel)	2	1153.27	0.11	0.8988
Day avg. bout length (min.)	Combined Sexes	8	rep×sex(sel)	2	10237.4	5.11	0.0063
Day avg. bout length (min.)	Combined Sexes	8	sel	1	181140	157.06	0.0063
Day avg. bout length (min.)	Combined Sexes	8	sel×sex	1	60437.6	5.9	0.1357
Day avg. bout length (min.)	Combined Sexes	8	sex	1	151816	14.83	0.0613
Day avg. bout length (min.)	Female	8	sel	1	16137	4.32	0.1733
Day avg. bout length (min.)	Female	8	rep(sel)	2	3736.64	3.45	0.0327
Day avg. bout length (min.)	Male	8	sel	1	225708	29.54	0.0322
Day avg. bout length (min.)	Male	8	rep(sel)	2	7640.5	2.61	0.0746
Day avg. bout length (min.)	Combined Sexes	9	rep(sel)	2	163.714	0.01	0.987
Day avg. bout length (min.)	Combined Sexes	9	rep×sex(sel)	2	12409.9	6.21	0.0021
Day avg. bout length (min.)	Combined Sexes	9	sel	1	108412	640.41	0.0011
Day avg. bout length (min.)	Combined Sexes	9	sel×sex	1	50892.4	4.11	0.1797
Day avg. bout length (min.)	Combined Sexes	9	sex	1	57869.5	4.68	0.163
Day avg. bout length (min.)	Female	9	sel	1	5104.13	0.74	0.4808
Day avg. bout length (min.)	Female	9	rep(sel)	2	6964.57	3.69	0.0259
Day avg. bout length (min.)	Male	9	sel	1	162504	29.23	0.0325
Day avg. bout length (min.)	Male	9	rep(sel)	2	5561.05	2.65	0.0721
Day avg. bout length (min.)	Combined Sexes	10	rep(sel)	2	27776.2	152.5	0.0065
Day avg. bout length (min.)	Combined Sexes	10	rep×sex(sel)	2	182.139	0.08	0.9242
Day avg. bout length (min.)	Combined Sexes	10	sel	1	91410.2	3.35	0.208
Day avg. bout length (min.)	Combined Sexes	10	sel×sex	1	39714.1	175.5	0.0006
Day avg. bout length (min.)	Combined Sexes	10	sex	1	49043.1	216.73	0.0005
Day avg. bout length (min.)	Female	10	sel	1	4764.34	0.39	0.5951
Day avg. bout length (min.)	Female	10	rep(sel)	2	12781	5.23	0.0058
Day avg. bout length (min.)	Male	10	sel	1	142100	9.16	0.0939
Day avg. bout length (min.)	Male	10	rep(sel)	2	15521.9	7.07	0.001
Day avg. bout length (min.)	Combined Sexes	11	rep(sel)	2	3025.3	0.96	0.5108
Day avg. bout length (min.)	Combined Sexes	11	rep×sex(sel)	2	3159.05	1.62	0.1995
Day avg. bout length (min.)	Combined Sexes	11	sel	1	45880.2	15.29	0.0568
Day avg. bout length (min.)	Combined Sexes	11	sel×sex	1	13315.1	4.25	0.1717
Day avg. bout length (min.)	Combined Sexes	11	sex	1	9515.52	3.04	0.2199
Day avg. bout length (min.)	Female	11	sel	1	4697.55	0.9	0.4389
Day avg. bout length (min.)	Female	11	rep(sel)	2	5276.1	1.79	0.1696
Day avg. bout length (min.)	Male	11	sel	1	56524.7	81.31	0.0107
Day avg. bout length (min.)	Male	11	rep(sel)	2	691.157	0.7	0.4972
Day avg. bout length (min.)	Combined Sexes	12	rep(sel)	2	15913.2	9.03	0.0997
Day avg. bout length (min.)	Combined Sexes	12	rep×sex(sel)	2	1762.63	2.96	0.0523
Day avg. bout length (min.)	Combined Sexes	12	sel	1	77799.7	4.95	0.156
Day avg. bout length (min.)	Combined Sexes	12	sel×sex	1	25798.5	14.76	0.0607
Day avg. bout length (min.)	Combined Sexes	12	sex	1	56867.7	32.54	0.0288
Day avg. bout length (min.)	Female	12	sel	1	5944.06	1.84	0.3071
Day avg. bout length (min.)	Female	12	rep(sel)	2	3341.99	36.28	<.0001
Day avg. bout length (min.)	Male	12	sel	1	117426	7.72	0.1087
Day avg. bout length (min.)	Male	12	rep(sel)	2	15201	15.31	<.0001
Day avg. bout length (min.)	Combined Sexes	13	rep(sel)	2	1447.9	0.99	0.5036
Day avg. bout length (min.)	Combined Sexes	13	rep×sex(sel)	2	1468.91	3.33	0.0365
Day avg. bout length (min.)	Combined Sexes	13	sel	1	42549.9	29.91	0.0308
Day avg. bout length (min.)	Combined Sexes	13	sel×sex	1	13198.6	9.15	0.0924
Day avg. bout length (min.)	Combined Sexes	13	sex	1	43241.6	29.97	0.0307
Day avg. bout length (min.)	Female	13	sel	1	4007.24	767.64	<.0001
Day avg. bout length (min.)	Female	13	rep(sel)	2	2.1737	0.02	0.9758
Day avg. bout length (min.)	Male	13	sel	1	53842	18.54	0.0492
Day avg. bout length (min.)	Male	13	rep(sel)	2	2939.43	3.81	0.0231
Night avg. bout length (min.)	Combined Sexes	0	rep(sel)	2	24036.7	1.5	0.3993
Night avg. bout length (min.)	Combined Sexes	0	rep×sex(sel)	2	15977.6	2.18	0.1134
Night avg. bout length (min.)	Combined Sexes	0	sel	1	169546	7.05	0.1173
Night avg. bout length (min.)	Combined Sexes	0	sel×sex	1	573.971	0.04	0.8672
Night avg. bout length (min.)	Combined Sexes	0	sex	1	6072.21	0.38	0.6004
Night avg. bout length (min.)	Female	0	sel	1	93822.8	200	0.0049
Night avg. bout length (min.)	Female	0	rep(sel)	2	468.401	0.07	0.936
Night avg. bout length (min.)	Male	0	sel	1	76089	1.87	0.3046
Night avg. bout length (min.)	Male	0	rep(sel)	2	40665	5.39	0.0049
Night avg. bout length (min.)	Combined Sexes	1	rep(sel)	2	21051	10.46	0.0872
Night avg. bout length (min.)	Combined Sexes	1	rep×sex(sel)	2	2011.65	0.48	0.6161
Night avg. bout length (min.)	Combined Sexes	1	sel	1	168315	8	0.1056
Night avg. bout length (min.)	Combined Sexes	1	sel×sex	1	4242.09	2.11	0.2836
Night avg. bout length (min.)	Combined Sexes	1	sex	1	38681	19.23	0.0483
Night avg. bout length (min.)	Female	1	sel	1	59955.4	3.37	0.2079
Night avg. bout length (min.)	Female	1	rep(sel)	2	17808	3.9	0.0211
Night avg. bout length (min.)	Male	1	sel	1	112254	20.91	0.0446
Night avg. bout length (min.)	Male	1	rep(sel)	2	5367.39	1.44	0.2382
Night avg. bout length (min.)	Combined Sexes	2	rep(sel)	2	42632.2	1.09	0.4783
Night avg. bout length (min.)	Combined Sexes	2	rep×sex(sel)	2	39082	3.61	0.0276
Night avg. bout length (min.)	Combined Sexes	2	sel	1	988871	23.2	0.0405
Night avg. bout length (min.)	Combined Sexes	2	sel×sex	1	45071.3	1.15	0.3952
Night avg. bout length (min.)	Combined Sexes	2	sex	1	43230.6	1.11	0.4032
Night avg. bout length (min.)	Female	2	sel	1	725246	30.62	0.0311
Night avg. bout length (min.)	Female	2	rep(sel)	2	23687.9	2.28	0.1041
Night avg. bout length (min.)	Male	2	sel	1	307059	5.28	0.1483
Night avg. bout length (min.)	Male	2	rep(sel)	2	58111.2	5.16	0.0061
Night avg. bout length (min.)	Combined Sexes	3	rep(sel)	2	39231.4	6.41	0.135
Night avg. bout length (min.)	Combined Sexes	3	rep×sex(sel)	2	6120.5	0.48	0.6216
Night avg. bout length (min.)	Combined Sexes	3	sel	1	1.46521e+06	37.35	0.0257
Night avg. bout length (min.)	Combined Sexes	3	sel×sex	1	6533.59	1.07	0.4101
Night avg. bout length (min.)	Combined Sexes	3	sex	1	11051.8	1.81	0.3112
Night avg. bout length (min.)	Female	3	sel	1	633957	48.82	0.0199
Night avg. bout length (min.)	Female	3	rep(sel)	2	12984.3	0.82	0.4426
Night avg. bout length (min.)	Male	3	sel	1	839102	25.88	0.0365
Night avg. bout length (min.)	Male	3	rep(sel)	2	32419.9	3.28	0.0385
Night avg. bout length (min.)	Combined Sexes	4	rep(sel)	2	1756.48	0.02	0.9785
Night avg. bout length (min.)	Combined Sexes	4	rep×sex(sel)	2	80006.4	5.44	0.0045
Night avg. bout length (min.)	Combined Sexes	4	sel	1	3.4858e+06	1984.44	0.0005
Night avg. bout length (min.)	Combined Sexes	4	sel×sex	1	6445.06	0.08	0.8032
Night avg. bout length (min.)	Combined Sexes	4	sex	1	27074.5	0.34	0.6196
Night avg. bout length (min.)	Female	4	sel	1	1.89116e+06	38.98	0.0247
Night avg. bout length (min.)	Female	4	rep(sel)	2	48517.1	2.41	0.0916
Night avg. bout length (min.)	Male	4	sel	1	1.60034e+06	48.27	0.0201
Night avg. bout length (min.)	Male	4	rep(sel)	2	33153.6	3.57	0.0291
Night avg. bout length (min.)	Combined Sexes	5	rep(sel)	2	448285	290.2	0.0034
Night avg. bout length (min.)	Combined Sexes	5	rep×sex(sel)	2	1544.73	0.14	0.8652
Night avg. bout length (min.)	Combined Sexes	5	sel	1	5.48804e+06	12.24	0.0729
Night avg. bout length (min.)	Combined Sexes	5	sel×sex	1	68563.9	44.37	0.0218
Night avg. bout length (min.)	Combined Sexes	5	sex	1	10609	6.87	0.1199
Night avg. bout length (min.)	Female	5	sel	1	3.35215e+06	15.22	0.0599
Night avg. bout length (min.)	Female	5	rep(sel)	2	220336	17.89	<.0001
Night avg. bout length (min.)	Male	5	sel	1	2.19074e+06	9.55	0.0907
Night avg. bout length (min.)	Male	5	rep(sel)	2	229514	25.34	<.0001
Night avg. bout length (min.)	Combined Sexes	6	rep(sel)	2	737184	42.65	0.0229
Night avg. bout length (min.)	Combined Sexes	6	rep×sex(sel)	2	17283	1.53	0.2177
Night avg. bout length (min.)	Combined Sexes	6	sel	1	5.36074e+06	7.27	0.1144
Night avg. bout length (min.)	Combined Sexes	6	sel×sex	1	128163	7.42	0.1125
Night avg. bout length (min.)	Combined Sexes	6	sex	1	29235.8	1.69	0.323
Night avg. bout length (min.)	Female	6	sel	1	3.55061e+06	7.36	0.1133
Night avg. bout length (min.)	Female	6	rep(sel)	2	482548	39.76	<.0001
Night avg. bout length (min.)	Male	6	sel	1	1.9279e+06	7.13	0.1162
Night avg. bout length (min.)	Male	6	rep(sel)	2	270284	25.74	<.0001
Night avg. bout length (min.)	Combined Sexes	7	rep(sel)	2	500358	3.1	0.2441
Night avg. bout length (min.)	Combined Sexes	7	rep×sex(sel)	2	161580	11.63	<.0001
Night avg. bout length (min.)	Combined Sexes	7	sel	1	5.68294e+06	11.36	0.0779
Night avg. bout length (min.)	Combined Sexes	7	sel×sex	1	25639.8	0.16	0.7288
Night avg. bout length (min.)	Combined Sexes	7	sex	1	115229	0.71	0.4872
Night avg. bout length (min.)	Female	7	sel	1	2.50139e+06	52.31	0.0186
Night avg. bout length (min.)	Female	7	rep(sel)	2	47817.9	3.71	0.0253
Night avg. bout length (min.)	Male	7	sel	1	3.19915e+06	5.21	0.15
Night avg. bout length (min.)	Male	7	rep(sel)	2	615490	41.22	<.0001
Night avg. bout length (min.)	Combined Sexes	8	rep(sel)	2	150087	1.67	0.3743
Night avg. bout length (min.)	Combined Sexes	8	rep×sex(sel)	2	89793.4	4.41	0.0124
Night avg. bout length (min.)	Combined Sexes	8	sel	1	1.46837e+07	98.02	0.01
Night avg. bout length (min.)	Combined Sexes	8	sel×sex	1	109255	1.22	0.3845
Night avg. bout length (min.)	Combined Sexes	8	sex	1	52552.7	0.59	0.5238
Night avg. bout length (min.)	Female	8	sel	1	8.90259e+06	2098.08	0.0005
Night avg. bout length (min.)	Female	8	rep(sel)	2	4232.66	0.21	0.8094
Night avg. bout length (min.)	Male	8	sel	1	5.96929e+06	25.57	0.0369
Night avg. bout length (min.)	Male	8	rep(sel)	2	234461	11.32	<.0001
Night avg. bout length (min.)	Combined Sexes	9	rep(sel)	2	847972	594.41	0.0017
Night avg. bout length (min.)	Combined Sexes	9	rep×sex(sel)	2	1426.57	0.07	0.9285
Night avg. bout length (min.)	Combined Sexes	9	sel	1	1.13021e+07	13.39	0.0672
Night avg. bout length (min.)	Combined Sexes	9	sel×sex	1	260.554	0.17	0.7138
Night avg. bout length (min.)	Combined Sexes	9	sex	1	124176	82.53	0.0082
Night avg. bout length (min.)	Female	9	sel	1	5.37954e+06	12.13	0.0734
Night avg. bout length (min.)	Female	9	rep(sel)	2	446550	19.8	<.0001
Night avg. bout length (min.)	Male	9	sel	1	5.94569e+06	14.82	0.0613
Night avg. bout length (min.)	Male	9	rep(sel)	2	401859	24.86	<.0001
Night avg. bout length (min.)	Combined Sexes	10	rep(sel)	2	953843	6.12	0.1405
Night avg. bout length (min.)	Combined Sexes	10	rep×sex(sel)	2	155979	7.67	0.0005
Night avg. bout length (min.)	Combined Sexes	10	sel	1	1.46803e+07	15.75	0.0579
Night avg. bout length (min.)	Combined Sexes	10	sel×sex	1	17525.6	0.11	0.767
Night avg. bout length (min.)	Combined Sexes	10	sex	1	35167.7	0.23	0.6785
Night avg. bout length (min.)	Female	10	sel	1	6.14905e+06	32.09	0.0288
Night avg. bout length (min.)	Female	10	rep(sel)	2	201470	8.23	0.0003
Night avg. bout length (min.)	Male	10	sel	1	8.85337e+06	9.81	0.0886
Night avg. bout length (min.)	Male	10	rep(sel)	2	904324	53.92	<.0001
Night avg. bout length (min.)	Combined Sexes	11	rep(sel)	2	558554	12.88	0.072
Night avg. bout length (min.)	Combined Sexes	11	rep×sex(sel)	2	43357	2.09	0.125
Night avg. bout length (min.)	Combined Sexes	11	sel	1	1.24594e+07	22.9	0.0408
Night avg. bout length (min.)	Combined Sexes	11	sel×sex	1	15189.3	0.36	0.6102
Night avg. bout length (min.)	Combined Sexes	11	sex	1	38388.5	0.9	0.4411
Night avg. bout length (min.)	Female	11	sel	1	6.4521e+06	38.81	0.0242
Night avg. bout length (min.)	Female	11	rep(sel)	2	171674	7.32	0.0008
Night avg. bout length (min.)	Male	11	sel	1	6.00726e+06	14.22	0.0635
Night avg. bout length (min.)	Male	11	rep(sel)	2	429820	23.66	<.0001
Night avg. bout length (min.)	Combined Sexes	12	rep(sel)	2	1.20814e+06	410.4	0.0024
Night avg. bout length (min.)	Combined Sexes	12	rep×sex(sel)	2	2943.81	0.19	0.8309
Night avg. bout length (min.)	Combined Sexes	12	sel	1	8.76815e+06	7.39	0.1128
Night avg. bout length (min.)	Combined Sexes	12	sel×sex	1	4977.88	1.56	0.3181
Night avg. bout length (min.)	Combined Sexes	12	sex	1	15796.2	4.96	0.133
Night avg. bout length (min.)	Female	12	sel	1	3.90754e+06	7.22	0.1147
Night avg. bout length (min.)	Female	12	rep(sel)	2	565847	31.25	<.0001
Night avg. bout length (min.)	Male	12	sel	1	5.0703e+06	7.8	0.1078
Night avg. bout length (min.)	Male	12	rep(sel)	2	650336	45.99	<.0001
Night avg. bout length (min.)	Combined Sexes	13	rep(sel)	2	13581	0.04	0.9593
Night avg. bout length (min.)	Combined Sexes	13	rep×sex(sel)	2	320504	13.61	<.0001
Night avg. bout length (min.)	Combined Sexes	13	sel	1	1.17504e+07	843.26	0.0006
Night avg. bout length (min.)	Combined Sexes	13	sel×sex	1	49112.5	0.16	0.7289
Night avg. bout length (min.)	Combined Sexes	13	sex	1	43859.2	0.14	0.7428
Night avg. bout length (min.)	Female	13	sel	1	6.38686e+06	65.59	0.014
Night avg. bout length (min.)	Female	13	rep(sel)	2	101038	4.37	0.0135
Night avg. bout length (min.)	Male	13	sel	1	5.36924e+06	23.48	0.0396
Night avg. bout length (min.)	Male	13	rep(sel)	2	233895	9.76	<.0001
Day bout number	Combined Sexes	0	rep(sel)	2	45.5463	0.46	0.6829
Day bout number	Combined Sexes	0	rep×sex(sel)	2	98.094	2.09	0.1249
Day bout number	Combined Sexes	0	sel	1	330.243	7.25	0.1147
Day bout number	Combined Sexes	0	sel×sex	1	182.832	1.86	0.3054
Day bout number	Combined Sexes	0	sex	1	637.642	6.5	0.1255
Day bout number	Female	0	sel	1	496.427	5.35	0.1468
Day bout number	Female	0	rep(sel)	2	92.7718	1.46	0.2341
Day bout number	Male	0	sel	1	10.9447	0.21	0.6936
Day bout number	Male	0	rep(sel)	2	52.8546	1.72	0.181
Day bout number	Combined Sexes	1	rep(sel)	2	117.292	2.29	0.3043
Day bout number	Combined Sexes	1	rep×sex(sel)	2	51.3142	0.95	0.3857
Day bout number	Combined Sexes	1	sel	1	633.749	5.4	0.1457
Day bout number	Combined Sexes	1	sel×sex	1	80.1292	1.56	0.3378
Day bout number	Combined Sexes	1	sex	1	51.2163	1	0.423
Day bout number	Female	1	sel	1	586.178	5.57	0.1423
Day bout number	Female	1	rep(sel)	2	105.291	1.45	0.236
Day bout number	Male	1	sel	1	130.723	2.06	0.2877
Day bout number	Male	1	rep(sel)	2	63.4549	1.83	0.1621
Day bout number	Combined Sexes	2	rep(sel)	2	353.738	0.96	0.5091
Day bout number	Combined Sexes	2	rep×sex(sel)	2	366.845	7.36	0.0007
Day bout number	Combined Sexes	2	sel	1	582.171	1.65	0.3281
Day bout number	Combined Sexes	2	sel×sex	1	499.439	1.36	0.3636
Day bout number	Combined Sexes	2	sex	1	58.4189	0.16	0.7284
Day bout number	Female	2	sel	1	1075.81	1.65	0.3277
Day bout number	Female	2	rep(sel)	2	652.126	10.55	<.0001
Day bout number	Male	2	sel	1	1.59058	0.02	0.8918
Day bout number	Male	2	rep(sel)	2	67.1148	1.77	0.1721
Day bout number	Combined Sexes	3	rep(sel)	2	442.54	5.03	0.1659
Day bout number	Combined Sexes	3	rep×sex(sel)	2	87.9996	1.85	0.1575
Day bout number	Combined Sexes	3	sel	1	1865.07	4.21	0.1765
Day bout number	Combined Sexes	3	sel×sex	1	317.822	3.61	0.1977
Day bout number	Combined Sexes	3	sex	1	93.0619	1.06	0.4119
Day bout number	Female	3	sel	1	1849.48	19.26	0.0482
Day bout number	Female	3	rep(sel)	2	96.057	1.53	0.218
Day bout number	Male	3	sel	1	323.617	0.74	0.4804
Day bout number	Male	3	rep(sel)	2	437.477	13.52	<.0001
Day bout number	Combined Sexes	4	rep(sel)	2	212.998	4.65	0.1771
Day bout number	Combined Sexes	4	rep×sex(sel)	2	45.8426	0.96	0.3833
Day bout number	Combined Sexes	4	sel	1	2641.43	12.4	0.072
Day bout number	Combined Sexes	4	sel×sex	1	1395.17	30.43	0.0313
Day bout number	Combined Sexes	4	sex	1	67.3463	1.47	0.3492
Day bout number	Female	4	sel	1	3917.86	113.4	0.0087
Day bout number	Female	4	rep(sel)	2	34.5489	0.6	0.5486
Day bout number	Male	4	sel	1	99.1103	0.44	0.575
Day bout number	Male	4	rep(sel)	2	224.805	5.89	0.003
Day bout number	Combined Sexes	5	rep(sel)	2	88.8395	1.77	0.3613
Day bout number	Combined Sexes	5	rep×sex(sel)	2	50.2656	0.98	0.375
Day bout number	Combined Sexes	5	sel	1	4021.62	45.27	0.0214
Day bout number	Combined Sexes	5	sel×sex	1	1150.02	22.88	0.041
Day bout number	Combined Sexes	5	sex	1	244.725	4.87	0.1581
Day bout number	Female	5	sel	1	4712.53	38.01	0.0253
Day bout number	Female	5	rep(sel)	2	123.969	1.98	0.1401
Day bout number	Male	5	sel	1	437.468	30.49	0.0312
Day bout number	Male	5	rep(sel)	2	14.3481	0.36	0.697
Day bout number	Combined Sexes	6	rep(sel)	2	565.681	20.24	0.0471
Day bout number	Combined Sexes	6	rep×sex(sel)	2	27.9421	0.67	0.5124
Day bout number	Combined Sexes	6	sel	1	10380.4	18.35	0.0504
Day bout number	Combined Sexes	6	sel×sex	1	4276.21	153.04	0.0065
Day bout number	Combined Sexes	6	sex	1	3.99577	0.14	0.7417
Day bout number	Female	6	sel	1	13884.6	36.35	0.0264
Day bout number	Female	6	rep(sel)	2	382.001	8.38	0.0003
Day bout number	Male	6	sel	1	670.955	3.19	0.216
Day bout number	Male	6	rep(sel)	2	210.303	5.54	0.0042
Day bout number	Combined Sexes	7	rep(sel)	2	195.742	0.2	0.8308
Day bout number	Combined Sexes	7	rep×sex(sel)	2	960.88	21.21	<.0001
Day bout number	Combined Sexes	7	sel	1	10482.2	53.55	0.0182
Day bout number	Combined Sexes	7	sel×sex	1	6193.71	6.45	0.1264
Day bout number	Combined Sexes	7	sex	1	118.541	0.12	0.759
Day bout number	Female	7	sel	1	16353.4	27.71	0.0343
Day bout number	Female	7	rep(sel)	2	590.263	11.78	<.0001
Day bout number	Male	7	sel	1	281.159	0.5	0.554
Day bout number	Male	7	rep(sel)	2	566.237	13.97	<.0001
Day bout number	Combined Sexes	8	rep(sel)	2	47.4416	0.17	0.8523
Day bout number	Combined Sexes	8	rep×sex(sel)	2	273.833	6.06	0.0025
Day bout number	Combined Sexes	8	sel	1	8114.48	171.04	0.0058
Day bout number	Combined Sexes	8	sel×sex	1	7608.15	27.78	0.0342
Day bout number	Combined Sexes	8	sex	1	839.514	3.07	0.2221
Day bout number	Female	8	sel	1	15778.5	126.29	0.0078
Day bout number	Female	8	rep(sel)	2	124.94	2.53	0.0808
Day bout number	Male	8	sel	1	4.06211	0.02	0.8987
Day bout number	Male	8	rep(sel)	2	195.784	4.77	0.009
Day bout number	Combined Sexes	9	rep(sel)	2	699.029	31.06	0.0312
Day bout number	Combined Sexes	9	rep×sex(sel)	2	22.5087	0.48	0.6202
Day bout number	Combined Sexes	9	sel	1	5468.9	7.84	0.1073
Day bout number	Combined Sexes	9	sel×sex	1	4018.85	178.04	0.0053
Day bout number	Combined Sexes	9	sex	1	448.733	19.88	0.0459
Day bout number	Female	9	sel	1	8975	32.07	0.0296
Day bout number	Female	9	rep(sel)	2	281.298	5.63	0.0039
Day bout number	Male	9	sel	1	58.7216	0.13	0.754
Day bout number	Male	9	rep(sel)	2	456.051	10.26	<.0001
Day bout number	Combined Sexes	10	rep(sel)	2	308.698	28.49	0.0339
Day bout number	Combined Sexes	10	rep×sex(sel)	2	10.8369	0.29	0.7517
Day bout number	Combined Sexes	10	sel	1	7613.19	25.11	0.0372
Day bout number	Combined Sexes	10	sel×sex	1	3350.03	294.17	0.0018
Day bout number	Combined Sexes	10	sex	1	1023.29	89.86	0.0068
Day bout number	Female	10	sel	1	9461.81	50.4	0.0181
Day bout number	Female	10	rep(sel)	2	195.617	4.52	0.0117
Day bout number	Male	10	sel	1	486.43	3.75	0.1922
Day bout number	Male	10	rep(sel)	2	129.714	3.89	0.0214
Day bout number	Combined Sexes	11	rep(sel)	2	333.532	2.74	0.2675
Day bout number	Combined Sexes	11	rep×sex(sel)	2	121.777	3.13	0.0446
Day bout number	Combined Sexes	11	sel	1	7098.37	21.71	0.0427
Day bout number	Combined Sexes	11	sel×sex	1	1906.72	15.9	0.0561
Day bout number	Combined Sexes	11	sex	1	237.197	1.98	0.2932
Day bout number	Female	11	sel	1	7915.62	20.07	0.0458
Day bout number	Female	11	rep(sel)	2	406.277	9.81	<.0001
Day bout number	Male	11	sel	1	852.23	29.28	0.0301
Day bout number	Male	11	rep(sel)	2	29.0065	0.79	0.4532
Day bout number	Combined Sexes	12	rep(sel)	2	1183.07	6.22	0.1386
Day bout number	Combined Sexes	12	rep×sex(sel)	2	190.334	5.1	0.0064
Day bout number	Combined Sexes	12	sel	1	5913.99	5.05	0.1536
Day bout number	Combined Sexes	12	sel×sex	1	1818.5	9.63	0.0895
Day bout number	Combined Sexes	12	sex	1	499.614	2.65	0.2448
Day bout number	Female	12	sel	1	6110.59	7.92	0.1061
Day bout number	Female	12	rep(sel)	2	795.121	18.44	<.0001
Day bout number	Male	12	sel	1	706.5	1.45	0.3513
Day bout number	Male	12	rep(sel)	2	486.08	14.92	<.0001
Day bout number	Combined Sexes	13	rep(sel)	2	375.643	255.39	0.0039
Day bout number	Combined Sexes	13	rep×sex(sel)	2	1.47085	0.04	0.9644
Day bout number	Combined Sexes	13	sel	1	7043.12	19.17	0.0479
Day bout number	Combined Sexes	13	sel×sex	1	3268.34	1341.9	<.0001
Day bout number	Combined Sexes	13	sex	1	228.426	93.79	<.0001
Day bout number	Female	13	sel	1	9565.9	53.64	0.0172
Day bout number	Female	13	rep(sel)	2	182.926	3.72	0.0254
Day bout number	Male	13	sel	1	373.003	1.92	0.2991
Day bout number	Male	13	rep(sel)	2	196.431	6.06	0.0026
Night bout number	Combined Sexes	0	rep(sel)	2	94.9383	0.49	0.6708
Night bout number	Combined Sexes	0	rep×sex(sel)	2	193.439	5.5	0.0042
Night bout number	Combined Sexes	0	sel	1	278.132	2.93	0.2291
Night bout number	Combined Sexes	0	sel×sex	1	1.50222	0.01	0.9378
Night bout number	Combined Sexes	0	sex	1	876.542	4.53	0.167
Night bout number	Female	0	sel	1	117.991	0.86	0.4515
Night bout number	Female	0	rep(sel)	2	137.111	3.3	0.0379
Night bout number	Male	0	sel	1	162.162	1.03	0.4164
Night bout number	Male	0	rep(sel)	2	157.103	5.43	0.0047
Night bout number	Combined Sexes	1	rep(sel)	2	554.501	11.01	0.0832
Night bout number	Combined Sexes	1	rep×sex(sel)	2	50.3476	1.43	0.2406
Night bout number	Combined Sexes	1	sel	1	617.531	1.11	0.4019
Night bout number	Combined Sexes	1	sel×sex	1	6.85694	0.14	0.7475
Night bout number	Combined Sexes	1	sex	1	2519.97	50.05	0.0194
Night bout number	Female	1	sel	1	379.787	0.8	0.4652
Night bout number	Female	1	rep(sel)	2	474.122	11.1	<.0001
Night bout number	Male	1	sel	1	245.493	1.83	0.3089
Night bout number	Male	1	rep(sel)	2	134.229	4.84	0.0084
Night bout number	Combined Sexes	2	rep(sel)	2	36.3831	0.06	0.9475
Night bout number	Combined Sexes	2	rep×sex(sel)	2	656.736	17.96	<.0001
Night bout number	Combined Sexes	2	sel	1	185.698	5.1	0.1524
Night bout number	Combined Sexes	2	sel×sex	1	14.6579	0.02	0.8949
Night bout number	Combined Sexes	2	sex	1	729.446	1.11	0.4025
Night bout number	Female	2	sel	1	151.756	0.31	0.636
Night bout number	Female	2	rep(sel)	2	496.824	12.64	<.0001
Night bout number	Male	2	sel	1	48.1944	0.25	0.6684
Night bout number	Male	2	rep(sel)	2	195.107	5.76	0.0034
Night bout number	Combined Sexes	3	rep(sel)	2	331.795	1.72	0.367
Night bout number	Combined Sexes	3	rep×sex(sel)	2	192.384	5.78	0.0032
Night bout number	Combined Sexes	3	sel	1	406.249	1.22	0.3838
Night bout number	Combined Sexes	3	sel×sex	1	232.368	1.21	0.3864
Night bout number	Combined Sexes	3	sex	1	1796.94	9.34	0.0924
Night bout number	Female	3	sel	1	622.555	1.7	0.3221
Night bout number	Female	3	rep(sel)	2	366.077	8.31	0.0003
Night bout number	Male	3	sel	1	12.1419	0.08	0.8063
Night bout number	Male	3	rep(sel)	2	155.792	6.89	0.0011
Night bout number	Combined Sexes	4	rep(sel)	2	275.476	1.47	0.4046
Night bout number	Combined Sexes	4	rep×sex(sel)	2	187.16	6.56	0.0015
Night bout number	Combined Sexes	4	sel	1	1112.4	4.04	0.1822
Night bout number	Combined Sexes	4	sel×sex	1	13.472	0.07	0.8136
Night bout number	Combined Sexes	4	sex	1	105.865	0.57	0.5305
Night bout number	Female	4	sel	1	681.849	1.76	0.3157
Night bout number	Female	4	rep(sel)	2	387.175	11.48	<.0001
Night bout number	Male	4	sel	1	442.794	6.04	0.1333
Night bout number	Male	4	rep(sel)	2	73.3536	3.13	0.0448
Night bout number	Combined Sexes	5	rep(sel)	2	345.227	7.63	0.1159
Night bout number	Combined Sexes	5	rep×sex(sel)	2	45.2752	1.73	0.1773
Night bout number	Combined Sexes	5	sel	1	1356.72	3.93	0.1859
Night bout number	Combined Sexes	5	sel×sex	1	93.5949	2.07	0.2871
Night bout number	Combined Sexes	5	sex	1	222.991	4.93	0.1567
Night bout number	Female	5	sel	1	1076.05	3.88	0.1876
Night bout number	Female	5	rep(sel)	2	277.148	8.45	0.0003
Night bout number	Male	5	sel	1	370.689	3.3	0.2107
Night bout number	Male	5	rep(sel)	2	112.166	5.76	0.0034
Night bout number	Combined Sexes	6	rep(sel)	2	428.818	11.49	0.08
Night bout number	Combined Sexes	6	rep×sex(sel)	2	37.3063	1.26	0.2845
Night bout number	Combined Sexes	6	sel	1	39.6526	0.09	0.7898
Night bout number	Combined Sexes	6	sel×sex	1	127.255	3.41	0.206
Night bout number	Combined Sexes	6	sex	1	24.8944	0.67	0.4998
Night bout number	Female	6	sel	1	153.316	0.46	0.5675
Night bout number	Female	6	rep(sel)	2	333.075	9.96	<.0001
Night bout number	Male	6	sel	1	12.5145	0.1	0.7869
Night bout number	Male	6	rep(sel)	2	131.506	5.08	0.0066
Night bout number	Combined Sexes	7	rep(sel)	2	589.912	0.99	0.502
Night bout number	Combined Sexes	7	rep×sex(sel)	2	594.701	14.93	<.0001
Night bout number	Combined Sexes	7	sel	1	658.484	1.12	0.4015
Night bout number	Combined Sexes	7	sel×sex	1	140.136	0.24	0.6753
Night bout number	Combined Sexes	7	sex	1	461.645	0.78	0.4712
Night bout number	Female	7	sel	1	701.274	1.66	0.3263
Night bout number	Female	7	rep(sel)	2	421.881	9.07	0.0001
Night bout number	Male	7	sel	1	95.7851	0.13	0.7571
Night bout number	Male	7	rep(sel)	2	763.692	23.03	<.0001
Night bout number	Combined Sexes	8	rep(sel)	2	258.108	1.49	0.4024
Night bout number	Combined Sexes	8	rep×sex(sel)	2	173.803	6.37	0.0018
Night bout number	Combined Sexes	8	sel	1	0.780491	0	0.9611
Night bout number	Combined Sexes	8	sel×sex	1	489.6	2.82	0.2353
Night bout number	Combined Sexes	8	sex	1	177.941	1.02	0.4181
Night bout number	Female	8	sel	1	226.502	0.62	0.5147
Night bout number	Female	8	rep(sel)	2	367.608	12.46	<.0001
Night bout number	Male	8	sel	1	263.736	4.06	0.1814
Night bout number	Male	8	rep(sel)	2	64.9169	2.59	0.0761
Night bout number	Combined Sexes	9	rep(sel)	2	246.275	21.14	0.0452
Night bout number	Combined Sexes	9	rep×sex(sel)	2	11.6486	0.46	0.6329
Night bout number	Combined Sexes	9	sel	1	250.916	1.02	0.4186
Night bout number	Combined Sexes	9	sel×sex	1	2.38405	0.2	0.6953
Night bout number	Combined Sexes	9	sex	1	44.2874	3.79	0.1895
Night bout number	Female	9	sel	1	143.786	1.93	0.2982
Night bout number	Female	9	rep(sel)	2	74.6168	2.51	0.0827
Night bout number	Male	9	sel	1	107.675	0.58	0.5259
Night bout number	Male	9	rep(sel)	2	185.759	8.61	0.0002
Night bout number	Combined Sexes	10	rep(sel)	2	477.736	4.42	0.1844
Night bout number	Combined Sexes	10	rep×sex(sel)	2	108	4.83	0.0082
Night bout number	Combined Sexes	10	sel	1	951.306	2.03	0.29
Night bout number	Combined Sexes	10	sel×sex	1	87.0358	0.82	0.4603
Night bout number	Combined Sexes	10	sex	1	286.175	2.69	0.2414
Night bout number	Female	10	sel	1	724.937	2.3	0.2674
Night bout number	Female	10	rep(sel)	2	330.678	11.81	<.0001
Night bout number	Male	10	sel	1	260.932	1.27	0.3773
Night bout number	Male	10	rep(sel)	2	206.292	11.77	<.0001
Night bout number	Combined Sexes	11	rep(sel)	2	271.623	7.01	0.1248
Night bout number	Combined Sexes	11	rep×sex(sel)	2	38.7343	1.82	0.1629
Night bout number	Combined Sexes	11	sel	1	374.175	1.41	0.357
Night bout number	Combined Sexes	11	sel×sex	1	117.058	3.05	0.2196
Night bout number	Combined Sexes	11	sex	1	84.0672	2.19	0.2739
Night bout number	Female	11	sel	1	440.12	2.58	0.2486
Night bout number	Female	11	rep(sel)	2	175.865	7.22	0.0009
Night bout number	Male	11	sel	1	37.5941	0.29	0.6431
Night bout number	Male	11	rep(sel)	2	130.46	7.14	0.0009
Night bout number	Combined Sexes	12	rep(sel)	2	1063.99	3.36	0.2291
Night bout number	Combined Sexes	12	rep×sex(sel)	2	316.2	11.15	<.0001
Night bout number	Combined Sexes	12	sel	1	12.0414	0.01	0.9246
Night bout number	Combined Sexes	12	sel×sex	1	48.1477	0.15	0.7328
Night bout number	Combined Sexes	12	sex	1	135.468	0.43	0.5782
Night bout number	Female	12	sel	1	5.14477	0.01	0.9424
Night bout number	Female	12	rep(sel)	2	798.277	23.2	<.0001
Night bout number	Male	12	sel	1	65.2207	0.14	0.7442
Night bout number	Male	12	rep(sel)	2	465.831	19.88	<.0001
Night bout number	Combined Sexes	13	rep(sel)	2	485.849	4.44	0.1838
Night bout number	Combined Sexes	13	rep×sex(sel)	2	109.376	4.15	0.0163
Night bout number	Combined Sexes	13	sel	1	48.3106	0.1	0.7798
Night bout number	Combined Sexes	13	sel×sex	1	127.887	1.19	0.3878
Night bout number	Combined Sexes	13	sex	1	9.50659	0.09	0.7938
Night bout number	Female	13	sel	1	160.208	0.94	0.4345
Night bout number	Female	13	rep(sel)	2	176.319	6.44	0.0018
Night bout number	Male	13	sel	1	9.89774	0.02	0.8923
Night bout number	Male	13	rep(sel)	2	428.113	16.85	<.0001
Day sleep (min.)	Combined Sexes	0	rep(sel)	2	21815.6	1.96	0.3382
Day sleep (min.)	Combined Sexes	0	rep×sex(sel)	2	11150.7	0.68	0.5067
Day sleep (min.)	Combined Sexes	0	sel	1	267.638	0.01	0.9219
Day sleep (min.)	Combined Sexes	0	sel×sex	1	68541.9	6.15	0.1313
Day sleep (min.)	Combined Sexes	0	sex	1	2.08989e+06	187.41	0.0053
Day sleep (min.)	Female	0	sel	1	29772	1.46	0.3502
Day sleep (min.)	Female	0	rep(sel)	2	20366.1	1.17	0.3103
Day sleep (min.)	Male	0	sel	1	39147.7	3.28	0.2113
Day sleep (min.)	Male	0	rep(sel)	2	11916.1	0.77	0.4631
Day sleep (min.)	Combined Sexes	1	rep(sel)	2	11778.9	0.47	0.6805
Day sleep (min.)	Combined Sexes	1	rep×sex(sel)	2	25090.3	1.62	0.1992
Day sleep (min.)	Combined Sexes	1	sel	1	58608.9	4.98	0.1554
Day sleep (min.)	Combined Sexes	1	sel×sex	1	285070	11.36	0.0779
Day sleep (min.)	Combined Sexes	1	sex	1	4.17544e+06	166.42	0.006
Day sleep (min.)	Female	1	sel	1	42866	4.83	0.159
Day sleep (min.)	Female	1	rep(sel)	2	8873.93	0.52	0.5942
Day sleep (min.)	Male	1	sel	1	299112	10.73	0.0819
Day sleep (min.)	Male	1	rep(sel)	2	27867.4	1.99	0.1378
Day sleep (min.)	Combined Sexes	2	rep(sel)	2	352675	38.84	0.0251
Day sleep (min.)	Combined Sexes	2	rep×sex(sel)	2	9081.13	0.55	0.5779
Day sleep (min.)	Combined Sexes	2	sel	1	1.55056e+06	4.4	0.1709
Day sleep (min.)	Combined Sexes	2	sel×sex	1	6379.95	0.7	0.4901
Day sleep (min.)	Combined Sexes	2	sex	1	4.70774e+06	518.41	0.0019
Day sleep (min.)	Female	2	sel	1	676362	3.17	0.217
Day sleep (min.)	Female	2	rep(sel)	2	213364	14.98	<.0001
Day sleep (min.)	Male	2	sel	1	881386	5.95	0.1349
Day sleep (min.)	Male	2	rep(sel)	2	148115	7.86	0.0004
Day sleep (min.)	Combined Sexes	3	rep(sel)	2	192267	34.87	0.0279
Day sleep (min.)	Combined Sexes	3	rep×sex(sel)	2	5513.97	0.34	0.7121
Day sleep (min.)	Combined Sexes	3	sel	1	2.14757e+06	11.17	0.0791
Day sleep (min.)	Combined Sexes	3	sel×sex	1	203100	36.83	0.0261
Day sleep (min.)	Combined Sexes	3	sex	1	3.60753e+06	654.2	0.0015
Day sleep (min.)	Female	3	sel	1	511615	4.64	0.1641
Day sleep (min.)	Female	3	rep(sel)	2	110294	5.81	0.0033
Day sleep (min.)	Male	3	sel	1	1.84763e+06	21.2	0.0441
Day sleep (min.)	Male	3	rep(sel)	2	87138.3	6.44	0.0018
Day sleep (min.)	Combined Sexes	4	rep(sel)	2	186232	7.89	0.1125
Day sleep (min.)	Combined Sexes	4	rep×sex(sel)	2	23614.5	1.35	0.26
Day sleep (min.)	Combined Sexes	4	sel	1	5.36338e+06	28.8	0.033
Day sleep (min.)	Combined Sexes	4	sel×sex	1	110230	4.67	0.1633
Day sleep (min.)	Combined Sexes	4	sex	1	3.95315e+06	167.4	0.0059
Day sleep (min.)	Female	4	sel	1	1.95784e+06	48.95	0.0198
Day sleep (min.)	Female	4	rep(sel)	2	39994.3	1.85	0.1594
Day sleep (min.)	Male	4	sel	1	3.52382e+06	20.63	0.0452
Day sleep (min.)	Male	4	rep(sel)	2	170773	12.78	<.0001
Day sleep (min.)	Combined Sexes	5	rep(sel)	2	148142	2.56	0.2806
Day sleep (min.)	Combined Sexes	5	rep×sex(sel)	2	57771.3	3.82	0.0223
Day sleep (min.)	Combined Sexes	5	sel	1	9.38375e+06	63.34	0.0154
Day sleep (min.)	Combined Sexes	5	sel×sex	1	321077	5.56	0.1425
Day sleep (min.)	Combined Sexes	5	sex	1	2.95863e+06	51.21	0.019
Day sleep (min.)	Female	5	sel	1	3.10094e+06	31.58	0.0302
Day sleep (min.)	Female	5	rep(sel)	2	98187.3	6.34	0.002
Day sleep (min.)	Male	5	sel	1	6.62172e+06	61.5	0.0159
Day sleep (min.)	Male	5	rep(sel)	2	107677	7.3	0.0008
Day sleep (min.)	Combined Sexes	6	rep(sel)	2	540632	6.28	0.1373
Day sleep (min.)	Combined Sexes	6	rep×sex(sel)	2	86069.5	7.56	0.0006
Day sleep (min.)	Combined Sexes	6	sel	1	1.16422e+07	21.53	0.0434
Day sleep (min.)	Combined Sexes	6	sel×sex	1	25957.7	0.3	0.638
Day sleep (min.)	Combined Sexes	6	sex	1	3.62122e+06	42.07	0.023
Day sleep (min.)	Female	6	sel	1	5.24423e+06	13.29	0.0677
Day sleep (min.)	Female	6	rep(sel)	2	394670	32.29	<.0001
Day sleep (min.)	Male	6	sel	1	6.43307e+06	27.88	0.0341
Day sleep (min.)	Male	6	rep(sel)	2	230773	21.87	<.0001
Day sleep (min.)	Combined Sexes	7	rep(sel)	2	631636	4.11	0.1956
Day sleep (min.)	Combined Sexes	7	rep×sex(sel)	2	153612	11.16	<.0001
Day sleep (min.)	Combined Sexes	7	sel	1	1.3096e+07	20.73	0.045
Day sleep (min.)	Combined Sexes	7	sel×sex	1	2751.81	0.02	0.9058
Day sleep (min.)	Combined Sexes	7	sex	1	2.93889e+06	19.13	0.0485
Day sleep (min.)	Female	7	sel	1	6.72187e+06	10.29	0.085
Day sleep (min.)	Female	7	rep(sel)	2	653511	53.01	<.0001
Day sleep (min.)	Male	7	sel	1	6.37595e+06	48.91	0.0198
Day sleep (min.)	Male	7	rep(sel)	2	130354	8.59	0.0002
Day sleep (min.)	Combined Sexes	8	rep(sel)	2	157634	1.49	0.4015
Day sleep (min.)	Combined Sexes	8	rep×sex(sel)	2	105767	8.64	0.0002
Day sleep (min.)	Combined Sexes	8	sel	1	1.83576e+07	116.46	0.0085
Day sleep (min.)	Combined Sexes	8	sel×sex	1	50520.4	0.48	0.5609
Day sleep (min.)	Combined Sexes	8	sex	1	3.79096e+06	35.84	0.0268
Day sleep (min.)	Female	8	sel	1	8.27245e+06	33.81	0.0283
Day sleep (min.)	Female	8	rep(sel)	2	244685	19.38	<.0001
Day sleep (min.)	Male	8	sel	1	1.01286e+07	510.35	0.002
Day sleep (min.)	Male	8	rep(sel)	2	19846.4	1.67	0.1891
Day sleep (min.)	Combined Sexes	9	rep(sel)	2	268691	1.32	0.4312
Day sleep (min.)	Combined Sexes	9	rep×sex(sel)	2	203674	14.38	<.0001
Day sleep (min.)	Combined Sexes	9	sel	1	1.31993e+07	49.25	0.0197
Day sleep (min.)	Combined Sexes	9	sel×sex	1	236723	1.17	0.3933
Day sleep (min.)	Combined Sexes	9	sex	1	3.09779e+06	15.25	0.0597
Day sleep (min.)	Female	9	sel	1	4.7105e+06	13.7	0.0658
Day sleep (min.)	Female	9	rep(sel)	2	346070	24.98	<.0001
Day sleep (min.)	Male	9	sel	1	8.94094e+06	69.25	0.0141
Day sleep (min.)	Male	9	rep(sel)	2	129144	8.94	0.0002
Day sleep (min.)	Combined Sexes	10	rep(sel)	2	528321	21.01	0.0454
Day sleep (min.)	Combined Sexes	10	rep×sex(sel)	2	25144.6	2.04	0.1304
Day sleep (min.)	Combined Sexes	10	sel	1	1.38545e+07	26.75	0.0353
Day sleep (min.)	Combined Sexes	10	sel×sex	1	72698.1	2.92	0.227
Day sleep (min.)	Combined Sexes	10	sex	1	1.93173e+06	77.63	0.0119
Day sleep (min.)	Female	10	sel	1	5.3545e+06	17.5	0.0522
Day sleep (min.)	Female	10	rep(sel)	2	321937	23.25	<.0001
Day sleep (min.)	Male	10	sel	1	8.98305e+06	37.01	0.026
Day sleep (min.)	Male	10	rep(sel)	2	243034	22.12	<.0001
Day sleep (min.)	Combined Sexes	11	rep(sel)	2	760460	1039.11	0.001
Day sleep (min.)	Combined Sexes	11	rep×sex(sel)	2	731.839	0.06	0.9433
Day sleep (min.)	Combined Sexes	11	sel	1	1.04762e+07	14.09	0.0641
Day sleep (min.)	Combined Sexes	11	sel×sex	1	70942.4	71.19	0.0012
Day sleep (min.)	Combined Sexes	11	sex	1	1.22854e+06	1232.87	<.0001
Day sleep (min.)	Female	11	sel	1	4.26812e+06	10.96	0.0802
Day sleep (min.)	Female	11	rep(sel)	2	402206	29.43	<.0001
Day sleep (min.)	Male	11	sel	1	6.34891e+06	17.93	0.0514
Day sleep (min.)	Male	11	rep(sel)	2	358907	31.42	<.0001
Day sleep (min.)	Combined Sexes	12	rep(sel)	2	1.21382e+06	38.41	0.0254
Day sleep (min.)	Combined Sexes	12	rep×sex(sel)	2	31601.4	2.87	0.0577
Day sleep (min.)	Combined Sexes	12	sel	1	1.06942e+07	8.9	0.0964
Day sleep (min.)	Combined Sexes	12	sel×sex	1	393689	12.54	0.0706
Day sleep (min.)	Combined Sexes	12	sex	1	1.83562e+06	58.48	0.0163
Day sleep (min.)	Female	12	sel	1	2.98622e+06	4.18	0.1776
Day sleep (min.)	Female	12	rep(sel)	2	737799	63.4	<.0001
Day sleep (min.)	Male	12	sel	1	9.14488e+06	19.04	0.0487
Day sleep (min.)	Male	12	rep(sel)	2	480380	45.66	<.0001
Day sleep (min.)	Combined Sexes	13	rep(sel)	2	41125.1	0.84	0.5437
Day sleep (min.)	Combined Sexes	13	rep×sex(sel)	2	49005.3	3.61	0.0276
Day sleep (min.)	Combined Sexes	13	sel	1	8.78867e+06	217.3	0.0043
Day sleep (min.)	Combined Sexes	13	sel×sex	1	149129	3.1	0.2187
Day sleep (min.)	Combined Sexes	13	sex	1	2.60787e+06	54.18	0.0173
Day sleep (min.)	Female	13	sel	1	3.1946e+06	115.31	0.0076
Day sleep (min.)	Female	13	rep(sel)	2	28221.3	2.15	0.1187
Day sleep (min.)	Male	13	sel	1	5.85085e+06	93.16	0.0103
Day sleep (min.)	Male	13	rep(sel)	2	63606.5	4.55	0.0113
Sleep latency (min.)	Combined Sexes	0	rep(sel)	2	1483.49	0.06	0.9465
Sleep latency (min.)	Combined Sexes	0	rep×sex(sel)	2	26261.5	15.93	<.0001
Sleep latency (min.)	Combined Sexes	0	sel	1	2864.33	1.93	0.2991
Sleep latency (min.)	Combined Sexes	0	sel×sex	1	742.91	0.03	0.8819
Sleep latency (min.)	Combined Sexes	0	sex	1	111637	4.25	0.1753
Sleep latency (min.)	Female	0	sel	1	340.871	0.03	0.8786
Sleep latency (min.)	Female	0	rep(sel)	2	11400.6	11.79	<.0001
Sleep latency (min.)	Male	0	sel	1	3301.15	0.2	0.6985
Sleep latency (min.)	Male	0	rep(sel)	2	16526.7	7.14	0.0009
Sleep latency (min.)	Combined Sexes	1	rep(sel)	2	2976.36	0.94	0.5159
Sleep latency (min.)	Combined Sexes	1	rep×sex(sel)	2	3172.31	0.94	0.392
Sleep latency (min.)	Combined Sexes	1	sel	1	166788	56.04	0.0174
Sleep latency (min.)	Combined Sexes	1	sel×sex	1	1879.44	0.59	0.522
Sleep latency (min.)	Combined Sexes	1	sex	1	9372.21	2.95	0.2278
Sleep latency (min.)	Female	1	sel	1	102720	19.67	0.0473
Sleep latency (min.)	Female	1	rep(sel)	2	5223.51	1.08	0.3399
Sleep latency (min.)	Male	1	sel	1	66189.4	69.4	0.0141
Sleep latency (min.)	Male	1	rep(sel)	2	953.74	0.5	0.609
Sleep latency (min.)	Combined Sexes	2	rep(sel)	2	36958.1	1.89	0.3464
Sleep latency (min.)	Combined Sexes	2	rep×sex(sel)	2	19587.1	5.07	0.0065
Sleep latency (min.)	Combined Sexes	2	sel	1	995520	26.94	0.0352
Sleep latency (min.)	Combined Sexes	2	sel×sex	1	32832.7	1.68	0.3247
Sleep latency (min.)	Combined Sexes	2	sex	1	14.5232	0	0.9807
Sleep latency (min.)	Female	2	sel	1	692257	13.95	0.0648
Sleep latency (min.)	Female	2	rep(sel)	2	49618.9	9.78	<.0001
Sleep latency (min.)	Male	2	sel	1	334696	49.02	0.0198
Sleep latency (min.)	Male	2	rep(sel)	2	6827.09	2.57	0.0776
Sleep latency (min.)	Combined Sexes	3	rep(sel)	2	62425.4	8.15	0.1093
Sleep latency (min.)	Combined Sexes	3	rep×sex(sel)	2	7659.77	1.39	0.2494
Sleep latency (min.)	Combined Sexes	3	sel	1	1.26385e+06	20.25	0.046
Sleep latency (min.)	Combined Sexes	3	sel×sex	1	8067.27	1.05	0.4127
Sleep latency (min.)	Combined Sexes	3	sex	1	122003	15.93	0.0574
Sleep latency (min.)	Female	3	sel	1	531571	28.46	0.0334
Sleep latency (min.)	Female	3	rep(sel)	2	18677.7	3.23	0.0408
Sleep latency (min.)	Male	3	sel	1	741698	14.44	0.0628
Sleep latency (min.)	Male	3	rep(sel)	2	51349.2	9.83	<.0001
Sleep latency (min.)	Combined Sexes	4	rep(sel)	2	31876.6	15.93	0.0591
Sleep latency (min.)	Combined Sexes	4	rep×sex(sel)	2	2000.8	0.24	0.7873
Sleep latency (min.)	Combined Sexes	4	sel	1	2.95161e+06	92.59	0.0106
Sleep latency (min.)	Combined Sexes	4	sel×sex	1	1769.79	0.88	0.4462
Sleep latency (min.)	Combined Sexes	4	sex	1	34677.4	17.33	0.0531
Sleep latency (min.)	Female	4	sel	1	1.39723e+06	105.36	0.0094
Sleep latency (min.)	Female	4	rep(sel)	2	13262	1.38	0.2534
Sleep latency (min.)	Male	4	sel	1	1.55697e+06	75.4	0.013
Sleep latency (min.)	Male	4	rep(sel)	2	20650.4	2.9	0.0561
Sleep latency (min.)	Combined Sexes	5	rep(sel)	2	5274.01	0.82	0.5493
Sleep latency (min.)	Combined Sexes	5	rep×sex(sel)	2	6427.1	1.57	0.2083
Sleep latency (min.)	Combined Sexes	5	sel	1	2.09397e+06	397.04	0.0025
Sleep latency (min.)	Combined Sexes	5	sel×sex	1	25185.3	3.92	0.1863
Sleep latency (min.)	Combined Sexes	5	sex	1	95466.8	14.85	0.0612
Sleep latency (min.)	Female	5	sel	1	820250	231.02	0.0043
Sleep latency (min.)	Female	5	rep(sel)	2	3550.04	0.64	0.5258
Sleep latency (min.)	Male	5	sel	1	1.30462e+06	159.24	0.0062
Sleep latency (min.)	Male	5	rep(sel)	2	8193	3.04	0.0491
Sleep latency (min.)	Combined Sexes	6	rep(sel)	2	47393.7	22.51	0.0425
Sleep latency (min.)	Combined Sexes	6	rep×sex(sel)	2	2105	0.49	0.6118
Sleep latency (min.)	Combined Sexes	6	sel	1	3.45709e+06	72.95	0.0134
Sleep latency (min.)	Combined Sexes	6	sel×sex	1	1892.76	0.9	0.4431
Sleep latency (min.)	Combined Sexes	6	sex	1	70168.3	33.33	0.0287
Sleep latency (min.)	Female	6	sel	1	1.636e+06	52.12	0.0186
Sleep latency (min.)	Female	6	rep(sel)	2	31389.4	7.01	0.001
Sleep latency (min.)	Male	6	sel	1	1.82443e+06	101.33	0.0097
Sleep latency (min.)	Male	6	rep(sel)	2	18005.8	4.4	0.0128
Sleep latency (min.)	Combined Sexes	7	rep(sel)	2	21633.8	1.26	0.442
Sleep latency (min.)	Combined Sexes	7	rep×sex(sel)	2	17135.1	3.29	0.0377
Sleep latency (min.)	Combined Sexes	7	sel	1	3.5861e+06	165.87	0.006
Sleep latency (min.)	Combined Sexes	7	sel×sex	1	365.499	0.02	0.8972
Sleep latency (min.)	Combined Sexes	7	sex	1	7295.19	0.43	0.5809
Sleep latency (min.)	Female	7	sel	1	1.78078e+06	48.72	0.0199
Sleep latency (min.)	Female	7	rep(sel)	2	36557.6	6.42	0.0018
Sleep latency (min.)	Male	7	sel	1	1.80535e+06	571.25	0.0017
Sleep latency (min.)	Male	7	rep(sel)	2	3157.33	0.67	0.5116
Sleep latency (min.)	Combined Sexes	8	rep(sel)	2	2528.91	0.03	0.9726
Sleep latency (min.)	Combined Sexes	8	rep×sex(sel)	2	89762.6	10.21	<.0001
Sleep latency (min.)	Combined Sexes	8	sel	1	6.7637e+06	2659.86	0.0003
Sleep latency (min.)	Combined Sexes	8	sel×sex	1	49782.4	0.56	0.5337
Sleep latency (min.)	Combined Sexes	8	sex	1	104344	1.16	0.3933
Sleep latency (min.)	Female	8	sel	1	2.90462e+06	85.6	0.0115
Sleep latency (min.)	Female	8	rep(sel)	2	33948.4	3.93	0.0205
Sleep latency (min.)	Male	8	sel	1	3.88256e+06	68.07	0.0143
Sleep latency (min.)	Male	8	rep(sel)	2	57255.7	6.4	0.0019
Sleep latency (min.)	Combined Sexes	9	rep(sel)	2	956.304	2.92	0.2549
Sleep latency (min.)	Combined Sexes	9	rep×sex(sel)	2	327.213	0.06	0.9399
Sleep latency (min.)	Combined Sexes	9	sel	1	3.85745e+06	3955.34	0.0002
Sleep latency (min.)	Combined Sexes	9	sel×sex	1	2664.76	7.64	0.0944
Sleep latency (min.)	Combined Sexes	9	sex	1	8608.2	24.67	0.0287
Sleep latency (min.)	Female	9	sel	1	1.75765e+06	1629.36	0.0003
Sleep latency (min.)	Female	9	rep(sel)	2	1038.66	0.16	0.8527
Sleep latency (min.)	Male	9	sel	1	2.11698e+06	9760.89	<.0001
Sleep latency (min.)	Male	9	rep(sel)	2	208.857	0.05	0.9507
Sleep latency (min.)	Combined Sexes	10	rep(sel)	2	5398.29	0.3	0.769
Sleep latency (min.)	Combined Sexes	10	rep×sex(sel)	2	17975.3	4.56	0.0108
Sleep latency (min.)	Combined Sexes	10	sel	1	3.16942e+06	590.82	0.0014
Sleep latency (min.)	Combined Sexes	10	sel×sex	1	43365.6	2.46	0.2563
Sleep latency (min.)	Combined Sexes	10	sex	1	78782.1	4.46	0.1677
Sleep latency (min.)	Female	10	sel	1	1.11057e+06	76.33	0.0117
Sleep latency (min.)	Female	10	rep(sel)	2	15167	3.71	0.0255
Sleep latency (min.)	Male	10	sel	1	2.2281e+06	383.9	0.0026
Sleep latency (min.)	Male	10	rep(sel)	2	5808.33	1.52	0.2197
Sleep latency (min.)	Combined Sexes	11	rep(sel)	2	3886.2	0.47	0.68
Sleep latency (min.)	Combined Sexes	11	rep×sex(sel)	2	8257.42	1.84	0.1592
Sleep latency (min.)	Combined Sexes	11	sel	1	3.34594e+06	857.45	0.0008
Sleep latency (min.)	Combined Sexes	11	sel×sex	1	15753.7	1.93	0.2957
Sleep latency (min.)	Combined Sexes	11	sex	1	18618.8	2.28	0.2664
Sleep latency (min.)	Female	11	sel	1	1.40336e+06	190.16	0.0042
Sleep latency (min.)	Female	11	rep(sel)	2	7448.24	1.33	0.265
Sleep latency (min.)	Male	11	sel	1	1.97794e+06	439.88	0.002
Sleep latency (min.)	Male	11	rep(sel)	2	4516.62	1.33	0.2674
Sleep latency (min.)	Combined Sexes	12	rep(sel)	2	329027	3.02	0.2485
Sleep latency (min.)	Combined Sexes	12	rep×sex(sel)	2	108785	16.14	<.0001
Sleep latency (min.)	Combined Sexes	12	sel	1	4.4468e+06	13.77	0.0655
Sleep latency (min.)	Combined Sexes	12	sel×sex	1	10176.1	0.1	0.7868
Sleep latency (min.)	Combined Sexes	12	sex	1	2180.5	0.02	0.8995
Sleep latency (min.)	Female	12	sel	1	2.07576e+06	6.71	0.1221
Sleep latency (min.)	Female	12	rep(sel)	2	323827	39.83	<.0001
Sleep latency (min.)	Male	12	sel	1	2.44648e+06	58.73	0.0166
Sleep latency (min.)	Male	12	rep(sel)	2	41684.1	7.38	0.0007
Sleep latency (min.)	Combined Sexes	13	rep(sel)	2	89394.1	29.41	0.0329
Sleep latency (min.)	Combined Sexes	13	rep×sex(sel)	2	3040.09	0.64	0.5276
Sleep latency (min.)	Combined Sexes	13	sel	1	3.84842e+06	44.55	0.0215
Sleep latency (min.)	Combined Sexes	13	sel×sex	1	17264.3	5.57	0.1289
Sleep latency (min.)	Combined Sexes	13	sex	1	27742	8.95	0.0838
Sleep latency (min.)	Female	13	sel	1	1.60652e+06	59.76	0.0156
Sleep latency (min.)	Female	13	rep(sel)	2	27985.7	6.19	0.0023
Sleep latency (min.)	Male	13	sel	1	2.28826e+06	34.91	0.0272
Sleep latency (min.)	Male	13	rep(sel)	2	67087.9	13.51	<.0001
Waking activity (cts./min.)	Combined Sexes	0	rep(sel)	2	2.63134	2.57	0.2805
Waking activity (cts./min.)	Combined Sexes	0	rep×sex(sel)	2	1.02574	8.43	0.0002
Waking activity (cts./min.)	Combined Sexes	0	sel	1	0.0160626	0.01	0.9448
Waking activity (cts./min.)	Combined Sexes	0	sel×sex	1	0.178332	0.17	0.7172
Waking activity (cts./min.)	Combined Sexes	0	sex	1	23.4032	22.82	0.0411
Waking activity (cts./min.)	Female	0	sel	1	0.0431693	0.1	0.7843
Waking activity (cts./min.)	Female	0	rep(sel)	2	0.442492	4.8	0.0087
Waking activity (cts./min.)	Male	0	sel	1	0.152509	0.05	0.8484
Waking activity (cts./min.)	Male	0	rep(sel)	2	3.24391	21.54	<.0001
Waking activity (cts./min.)	Combined Sexes	1	rep(sel)	2	0.21871	0.44	0.6953
Waking activity (cts./min.)	Combined Sexes	1	rep×sex(sel)	2	0.499071	3.17	0.0427
Waking activity (cts./min.)	Combined Sexes	1	sel	1	3.58644	16.4	0.0559
Waking activity (cts./min.)	Combined Sexes	1	sel×sex	1	0.00993866	0.02	0.9007
Waking activity (cts./min.)	Combined Sexes	1	sex	1	26.761	53.62	0.0181
Waking activity (cts./min.)	Female	1	sel	1	1.62015	2.67	0.2437
Waking activity (cts./min.)	Female	1	rep(sel)	2	0.606342	4.56	0.011
Waking activity (cts./min.)	Male	1	sel	1	1.97389	17.59	0.0524
Waking activity (cts./min.)	Male	1	rep(sel)	2	0.112205	0.61	0.5417
Waking activity (cts./min.)	Combined Sexes	2	rep(sel)	2	2.25259	2.89	0.2568
Waking activity (cts./min.)	Combined Sexes	2	rep×sex(sel)	2	0.778488	6.16	0.0022
Waking activity (cts./min.)	Combined Sexes	2	sel	1	0.10259	0.05	0.8508
Waking activity (cts./min.)	Combined Sexes	2	sel×sex	1	0.389169	0.5	0.5528
Waking activity (cts./min.)	Combined Sexes	2	sex	1	43.4372	55.8	0.0175
Waking activity (cts./min.)	Female	2	sel	1	0.443953	0.97	0.4288
Waking activity (cts./min.)	Female	2	rep(sel)	2	0.458363	4.7	0.0096
Waking activity (cts./min.)	Male	2	sel	1	0.0462483	0.02	0.9057
Waking activity (cts./min.)	Male	2	rep(sel)	2	2.57817	16.63	<.0001
Waking activity (cts./min.)	Combined Sexes	3	rep(sel)	2	0.077712	0.66	0.6009
Waking activity (cts./min.)	Combined Sexes	3	rep×sex(sel)	2	0.117006	0.64	0.5267
Waking activity (cts./min.)	Combined Sexes	3	sel	1	1.7858	22.98	0.0409
Waking activity (cts./min.)	Combined Sexes	3	sel×sex	1	0.471725	4.03	0.1824
Waking activity (cts./min.)	Combined Sexes	3	sex	1	78.5012	670.9	0.0015
Waking activity (cts./min.)	Female	3	sel	1	0.209589	1.59	0.3339
Waking activity (cts./min.)	Female	3	rep(sel)	2	0.131409	1.01	0.3647
Waking activity (cts./min.)	Male	3	sel	1	2.05982	32.15	0.0297
Waking activity (cts./min.)	Male	3	rep(sel)	2	0.0640615	0.27	0.7607
Waking activity (cts./min.)	Combined Sexes	4	rep(sel)	2	5.40158	2.71	0.2694
Waking activity (cts./min.)	Combined Sexes	4	rep×sex(sel)	2	1.9915	0.45	0.6404
Waking activity (cts./min.)	Combined Sexes	4	sel	1	4.04626	0.75	0.478
Waking activity (cts./min.)	Combined Sexes	4	sel×sex	1	1.85489	0.93	0.4363
Waking activity (cts./min.)	Combined Sexes	4	sex	1	93.2195	46.81	0.0207
Waking activity (cts./min.)	Female	4	sel	1	0.209902	0.29	0.6427
Waking activity (cts./min.)	Female	4	rep(sel)	2	0.717004	3.97	0.0197
Waking activity (cts./min.)	Male	4	sel	1	5.71958	0.85	0.4528
Waking activity (cts./min.)	Male	4	rep(sel)	2	6.69052	0.77	0.4645
Waking activity (cts./min.)	Combined Sexes	5	rep(sel)	2	0.0740145	0.07	0.9369
Waking activity (cts./min.)	Combined Sexes	5	rep×sex(sel)	2	1.09894	6.07	0.0024
Waking activity (cts./min.)	Combined Sexes	5	sel	1	0.00882028	0.12	0.7629
Waking activity (cts./min.)	Combined Sexes	5	sel×sex	1	0.00409142	0	0.9569
Waking activity (cts./min.)	Combined Sexes	5	sex	1	47.6912	43.4	0.0223
Waking activity (cts./min.)	Female	5	sel	1	0.000446306	0	0.9728
Waking activity (cts./min.)	Female	5	rep(sel)	2	0.301297	2.18	0.1147
Waking activity (cts./min.)	Male	5	sel	1	0.0125266	0.01	0.9157
Waking activity (cts./min.)	Male	5	rep(sel)	2	0.875823	3.93	0.0205
Waking activity (cts./min.)	Combined Sexes	6	rep(sel)	2	2.22097	4.46	0.1833
Waking activity (cts./min.)	Combined Sexes	6	rep×sex(sel)	2	0.49852	1.89	0.1523
Waking activity (cts./min.)	Combined Sexes	6	sel	1	3.13183	1.41	0.357
Waking activity (cts./min.)	Combined Sexes	6	sel×sex	1	0.0350049	0.07	0.8158
Waking activity (cts./min.)	Combined Sexes	6	sex	1	51.1864	102.68	0.0096
Waking activity (cts./min.)	Female	6	sel	1	1.89998	0.85	0.4531
Waking activity (cts./min.)	Female	6	rep(sel)	2	2.22622	10.93	<.0001
Waking activity (cts./min.)	Male	6	sel	1	1.26197	2.63	0.2463
Waking activity (cts./min.)	Male	6	rep(sel)	2	0.479894	1.48	0.2286
Waking activity (cts./min.)	Combined Sexes	7	rep(sel)	2	1.43305	1.49	0.4013
Waking activity (cts./min.)	Combined Sexes	7	rep×sex(sel)	2	0.960374	4.25	0.0146
Waking activity (cts./min.)	Combined Sexes	7	sel	1	10.781	7.52	0.1112
Waking activity (cts./min.)	Combined Sexes	7	sel×sex	1	0.0889738	0.09	0.7896
Waking activity (cts./min.)	Combined Sexes	7	sex	1	62.7501	65.34	0.015
Waking activity (cts./min.)	Female	7	sel	1	4.44415	43.12	0.0224
Waking activity (cts./min.)	Female	7	rep(sel)	2	0.103067	0.6	0.552
Waking activity (cts./min.)	Male	7	sel	1	6.43098	2.8	0.2362
Waking activity (cts./min.)	Male	7	rep(sel)	2	2.29588	8.24	0.0003
Waking activity (cts./min.)	Combined Sexes	8	rep(sel)	2	3.14147	2.22	0.3109
Waking activity (cts./min.)	Combined Sexes	8	rep×sex(sel)	2	1.41722	6.12	0.0023
Waking activity (cts./min.)	Combined Sexes	8	sel	1	24.5704	7.82	0.1076
Waking activity (cts./min.)	Combined Sexes	8	sel×sex	1	2.41778	1.71	0.3215
Waking activity (cts./min.)	Combined Sexes	8	sex	1	85.2955	60.19	0.0162
Waking activity (cts./min.)	Female	8	sel	1	21.2825	43.26	0.0223
Waking activity (cts./min.)	Female	8	rep(sel)	2	0.491993	2.87	0.0579
Waking activity (cts./min.)	Male	8	sel	1	5.76468	1.42	0.3555
Waking activity (cts./min.)	Male	8	rep(sel)	2	4.0559	13.87	<.0001
Waking activity (cts./min.)	Combined Sexes	9	rep(sel)	2	7.59102	5.74	0.1484
Waking activity (cts./min.)	Combined Sexes	9	rep×sex(sel)	2	1.32294	5.94	0.0028
Waking activity (cts./min.)	Combined Sexes	9	sel	1	0.781745	0.1	0.7784
Waking activity (cts./min.)	Combined Sexes	9	sel×sex	1	0.069805	0.05	0.8395
Waking activity (cts./min.)	Combined Sexes	9	sex	1	52.6362	39.87	0.0241
Waking activity (cts./min.)	Female	9	sel	1	0.627427	0.45	0.5704
Waking activity (cts./min.)	Female	9	rep(sel)	2	1.39453	8.54	0.0002
Waking activity (cts./min.)	Male	9	sel	1	0.202484	0.03	0.8886
Waking activity (cts./min.)	Male	9	rep(sel)	2	8.05896	29.08	<.0001
Waking activity (cts./min.)	Combined Sexes	10	rep(sel)	2	3.93179	6.91	0.1264
Waking activity (cts./min.)	Combined Sexes	10	rep×sex(sel)	2	0.569078	2.83	0.0598
Waking activity (cts./min.)	Combined Sexes	10	sel	1	0.511596	0.13	0.7505
Waking activity (cts./min.)	Combined Sexes	10	sel×sex	1	0.057768	0.1	0.7784
Waking activity (cts./min.)	Combined Sexes	10	sex	1	52.1974	92.94	0.0101
Waking activity (cts./min.)	Female	10	sel	1	0.410206	0.59	0.5219
Waking activity (cts./min.)	Female	10	rep(sel)	2	0.728833	8.48	0.0003
Waking activity (cts./min.)	Male	10	sel	1	0.127148	0.03	0.8739
Waking activity (cts./min.)	Male	10	rep(sel)	2	3.93668	13.13	<.0001
Waking activity (cts./min.)	Combined Sexes	11	rep(sel)	2	7.93715	12.06	0.0766
Waking activity (cts./min.)	Combined Sexes	11	rep×sex(sel)	2	0.658355	0.57	0.5664
Waking activity (cts./min.)	Combined Sexes	11	sel	1	0.795293	0.1	0.7794
Waking activity (cts./min.)	Combined Sexes	11	sel×sex	1	4.43246	6.62	0.1143
Waking activity (cts./min.)	Combined Sexes	11	sex	1	26.5771	39.69	0.0199
Waking activity (cts./min.)	Female	11	sel	1	0.712423	0.16	0.7282
Waking activity (cts./min.)	Female	11	rep(sel)	2	4.5851	2.33	0.0988
Waking activity (cts./min.)	Male	11	sel	1	4.6475	1.14	0.398
Waking activity (cts./min.)	Male	11	rep(sel)	2	4.14434	11.35	<.0001
Waking activity (cts./min.)	Combined Sexes	12	rep(sel)	2	13.4537	23.86	0.0402
Waking activity (cts./min.)	Combined Sexes	12	rep×sex(sel)	2	0.56384	2.08	0.126
Waking activity (cts./min.)	Combined Sexes	12	sel	1	2.40425	0.18	0.7122
Waking activity (cts./min.)	Combined Sexes	12	sel×sex	1	2.40854	4.29	0.1727
Waking activity (cts./min.)	Combined Sexes	12	sex	1	38.902	69.37	0.0137
Waking activity (cts./min.)	Female	12	sel	1	4.11564	0.68	0.4954
Waking activity (cts./min.)	Female	12	rep(sel)	2	6.21704	31.8	<.0001
Waking activity (cts./min.)	Male	12	sel	1	1.15325e-06	0	0.9997
Waking activity (cts./min.)	Male	12	rep(sel)	2	8.16363	24.51	<.0001
Waking activity (cts./min.)	Combined Sexes	13	rep(sel)	2	3.2647	13.62	0.0684
Waking activity (cts./min.)	Combined Sexes	13	rep×sex(sel)	2	0.239767	0.95	0.387
Waking activity (cts./min.)	Combined Sexes	13	sel	1	3.02182	0.95	0.4327
Waking activity (cts./min.)	Combined Sexes	13	sel×sex	1	0.150764	0.63	0.5075
Waking activity (cts./min.)	Combined Sexes	13	sex	1	42.08	175.28	0.0046
Waking activity (cts./min.)	Female	13	sel	1	2.17319	1.84	0.3069
Waking activity (cts./min.)	Female	13	rep(sel)	2	1.218	9.25	0.0001
Waking activity (cts./min.)	Male	13	sel	1	0.949815	0.41	0.5866
Waking activity (cts./min.)	Male	13	rep(sel)	2	2.33964	6.41	0.0019
Survival (numbers of flies)	Combined Sexes	0	sel	2	2.25	0.01	0.9864
Survival (numbers of flies)	Combined Sexes	0	sex	1	24.0833	0.15	0.7147
Survival (numbers of flies)	Combined Sexes	0	sel×sex	2	11.0833	0.07	0.9353
Survival (numbers of flies)	Combined Sexes	1	sel	2	0.75	0.14	0.8734
Survival (numbers of flies)	Combined Sexes	1	sex	1	6.75	1.25	0.307
Survival (numbers of flies)	Combined Sexes	1	sel×sex	2	0.75	0.14	0.8734
Survival (numbers of flies)	Combined Sexes	2	sel	2	2.58333	0.94	0.4416
Survival (numbers of flies)	Combined Sexes	2	sex	1	0.75	0.27	0.6202
Survival (numbers of flies)	Combined Sexes	2	sel×sex	2	0.25	0.09	0.9143
Survival (numbers of flies)	Combined Sexes	3	sel	2	3.25	5.57	0.0429
Survival (numbers of flies)	Combined Sexes	3	sex	1	2.08333	3.57	0.1077
Survival (numbers of flies)	Combined Sexes	3	sel×sex	2	2.08333	3.57	0.0951
Survival (numbers of flies)	Combined Sexes	4	sel	2	0.333333	0.27	0.7745
Survival (numbers of flies)	Combined Sexes	4	sex	1	0.083333	0.07	0.8049
Survival (numbers of flies)	Combined Sexes	4	sel×sex	2	2.33333	1.87	0.2342
Survival (numbers of flies)	Combined Sexes	5	sel	2	4	4.36	0.0676
Survival (numbers of flies)	Combined Sexes	5	sex	1	0.75	0.82	0.4006
Survival (numbers of flies)	Combined Sexes	5	sel×sex	2	1	1.09	0.3944
Survival (numbers of flies)	Combined Sexes	6	sel	2	0.333333	0.21	0.8159
Survival (numbers of flies)	Combined Sexes	6	sex	1	4.08333	2.58	0.1594
Survival (numbers of flies)	Combined Sexes	6	sel×sex	2	0.333333	0.21	0.8159
Survival (numbers of flies)	Combined Sexes	7	sel	2	0.583333	0.7	0.533
Survival (numbers of flies)	Combined Sexes	7	sex	1	1.33333	1.6	0.2528
Survival (numbers of flies)	Combined Sexes	7	sel×sex	2	0.083333	0.1	0.9063
Survival (numbers of flies)	Combined Sexes	8	sel	2	0.083333	0.17	0.8503
Survival (numbers of flies)	Combined Sexes	8	sex	1	1.33333	2.67	0.1536
Survival (numbers of flies)	Combined Sexes	8	sel×sex	2	0.083333	0.17	0.8503
Survival (numbers of flies)	Combined Sexes	9	sel	2	105.083	6.15	0.0352
Survival (numbers of flies)	Combined Sexes	9	sex	1	154.083	9.02	0.0239
Survival (numbers of flies)	Combined Sexes	9	sel×sex	2	35.0833	2.05	0.2092
Survival (numbers of flies)	Combined Sexes	10	sel	2	401.333	5.41	0.0455
Survival (numbers of flies)	Combined Sexes	10	sex	1	374.083	5.04	0.0659
Survival (numbers of flies)	Combined Sexes	10	sel×sex	2	166.333	2.24	0.1876
Survival (numbers of flies)	Combined Sexes	11	sel	2	553	1.38	0.3205
Survival (numbers of flies)	Combined Sexes	11	sex	1	75	0.19	0.68
Survival (numbers of flies)	Combined Sexes	11	sel×sex	2	43	0.11	0.8997
Survival (numbers of flies)	Combined Sexes	12	sel	2	203.583	0.45	0.6579
Survival (numbers of flies)	Combined Sexes	12	sex	1	752.083	1.66	0.2451
Survival (numbers of flies)	Combined Sexes	12	sel×sex	2	53.5833	0.12	0.8905
Survival (numbers of flies)	Combined Sexes	13	sel	2	595.583	2.62	0.1525
Survival (numbers of flies)	Combined Sexes	13	sex	1	60.75	0.27	0.624
Survival (numbers of flies)	Combined Sexes	13	sel×sex	2	18.25	0.08	0.924
