# Supplementary material for: Selection for long and short sleep duration in Drosophila melanogaster reveals the complex genetic network underlying natural variation in sleep
Source: PLoS Genet. 2017 Dec 14;13(12):e1007098. doi: 10.1371/journal.pgen.1007098 (PMC5730107; doi:10.1371/journal.pgen.1007098)
Supplement: S3 Table — For each sleep trait listed, the ANOVA results are presented. rep, replicate; d.f., degrees of freedom; M. S., Type III mean squares; F, F ratio statistic; P, P-value. (XLSX) [file pgen.1007098.s011.xlsx]

## Sheet: S3 Table
Trait	Source	d.f.	M. S.	F	P
Night sleep (min.)	rep	1	8.93033e+06	223.54	0.0755
Night sleep (min.)	sex	1	6.20281e+06	1319.39	0.0175
Night sleep (min.)	gen	13	136107	1.03	0.4761
Night sleep (min.)	rep×sex	1	4701.27	0.05	0.8282
Night sleep (min.)	rep×gen	13	131562	1.37	0.2902
Night sleep (min.)	sex×gen	13	156214	1.62	0.1966
Night sleep (min.)	rep×sex×gen	13	96178.9	4.56	<.0001
Day avg. bout length (min.)	rep	1	454.598	0.18	0.7257
Day avg. bout length (min.)	sex	1	234564	5188.12	0.0088
Day avg. bout length (min.)	gen	13	8138.9	1.26	0.3414
Day avg. bout length (min.)	rep×sex	1	45.2118	0.01	0.9165
Day avg. bout length (min.)	rep×gen	13	6458.41	1.63	0.1948
Day avg. bout length (min.)	sex×gen	13	4582.99	1.16	0.3982
Day avg. bout length (min.)	rep×sex×gen	13	3960.83	1.66	0.0615
Night avg. bout length (min.)	rep	1	305210	0	--
Night avg. bout length (min.)	sex	1	1.30271e+06	493.29	0.0286
Night avg. bout length (min.)	gen	13	68066.9	4.69	0.0044
Night avg. bout length (min.)	rep×sex	1	2640.84	0.14	0.7154
Night avg. bout length (min.)	rep×gen	13	14498.8	0.76	0.6854
Night avg. bout length (min.)	sex×gen	13	29652	1.56	0.2181
Night avg. bout length (min.)	rep×sex×gen	13	19058.2	2.66	0.001
Day bout number	rep	1	10.9911	0.1	0.8018
Day bout number	sex	1	1702.46	33.53	0.1089
Day bout number	gen	13	180.656	0.69	0.7474
Day bout number	rep×sex	1	50.7718	0.26	0.6217
Day bout number	rep×gen	13	263.607	1.32	0.3108
Day bout number	sex×gen	13	214.415	1.08	0.4487
Day bout number	rep×sex×gen	13	199.324	3.84	<.0001
Night bout number	rep	1	108.465	1.12	0.3699
Night bout number	sex	1	23198.6	1305.2	0.0176
Night bout number	gen	13	606.955	3.53	0.0152
Night bout number	rep×sex	1	17.774	0.19	0.6681
Night bout number	rep×gen	13	171.958	1.86	0.1387
Night bout number	sex×gen	13	200.198	2.16	0.0889
Night bout number	rep×sex×gen	13	92.6131	2.78	0.0006
Day sleep (min.)	rep	1	13350.3	0.25	0.6327
Day sleep (min.)	sex	1	3.81162e+07	74855.8	0.0023
Day sleep (min.)	gen	13	258688	3.44	0.017
Day sleep (min.)	rep×sex	1	509.195	0.02	0.884
Day sleep (min.)	rep×gen	13	75267.5	3.27	0.0207
Day sleep (min.)	sex×gen	13	14476.5	0.63	0.793
Day sleep (min.)	rep×sex×gen	13	23020.7	1.53	0.0986
Sleep latency (min.)	rep	1	802346	47.29	0.0153
Sleep latency (min.)	sex	1	205204	19.62	0.1414
Sleep latency (min.)	gen	13	24483.5	1.73	0.1682
Sleep latency (min.)	rep×sex	1	10461.1	1.37	0.2624
Sleep latency (min.)	rep×gen	13	14171.6	1.85	0.1392
Sleep latency (min.)	sex×gen	13	13179.9	1.72	0.169
Sleep latency (min.)	rep×sex×gen	13	7641.2	2.55	0.0016
Waking activity (cts./min.)	rep	1	1.78146	0.39	0.6106
Waking activity (cts./min.)	sex	1	372.105	102.66	0.0626
Waking activity (cts./min.)	gen	13	3.322	2.35	0.0683
Waking activity (cts./min.)	rep×sex	1	3.62458	7.14	0.0191
Waking activity (cts./min.)	rep×gen	13	1.41449	2.78	0.0382
Waking activity (cts./min.)	sex×gen	13	1.1079	2.18	0.0869
Waking activity (cts./min.)	rep×sex×gen	13	0.508768	2.89	0.0003
