# Supplementary material for: Selection for long and short sleep duration in Drosophila melanogaster reveals the complex genetic network underlying natural variation in sleep
Source: PLoS Genet. 2017 Dec 14;13(12):e1007098. doi: 10.1371/journal.pgen.1007098 (PMC5730107; doi:10.1371/journal.pgen.1007098)
Supplement: S4 Table — For each sleep CVE trait listed, the ANOVA results are presented. d.f., degrees of freedom; M.S., Type III mean squares; F, F ratio statistic; P, P-value. (XLSX) [file pgen.1007098.s012.xlsx]

## Sheet: S4 Table
Trait	Sex	Source	d.f.	M.S.	F	P
Night sleep CVE	Combined Sexes	sel	1	141688	597.18	<.0001
Night sleep CVE	Combined Sexes	sex	1	500.992	2.11	0.1518
Night sleep CVE	Combined Sexes	gen	13	1157.2	4.88	<.0001
Night sleep CVE	Combined Sexes	sel×sex	1	179.674	0.76	0.3879
Night sleep CVE	Combined Sexes	sel×gen	13	2929.8	12.35	<.0001
Night sleep CVE	Combined Sexes	gen×sex	13	247.4	1.04	0.426
Night sleep CVE	Combined Sexes	sel×sex×gen	13	234.111	0.99	0.4758
Night sleep CVE	Female	sel	1	75979.5	204.71	<.0001
Night sleep CVE	Female	gen	13	565.692	1.52	0.1699
Night sleep CVE	Female	sel×gen	13	1430.32	3.85	0.0013
Night sleep CVE	Male	sel	1	65888.4	637.48	<.0001
Night sleep CVE	Male	gen	13	838.908	8.12	<.0001
Night sleep CVE	Male	sel×gen	13	1733.59	16.77	<.0001
Day avg. bout length CVE	Combined Sexes	sel	1	85396.7	13.71	0.0005
Day avg. bout length CVE	Combined Sexes	sex	1	79941.5	12.84	0.0007
Day avg. bout length CVE	Combined Sexes	gen	13	10618.4	1.71	0.0852
Day avg. bout length CVE	Combined Sexes	sel×sex	1	17733.7	2.85	0.0971
Day avg. bout length CVE	Combined Sexes	sel×gen	13	7415.96	1.19	0.3101
Day avg. bout length CVE	Combined Sexes	gen×sex	13	11415.4	1.83	0.0601
Day avg. bout length CVE	Combined Sexes	sel×sex×gen	13	6811.02	1.09	0.3833
Day avg. bout length CVE	Female	sel	1	90480.5	10.26	0.0034
Day avg. bout length CVE	Female	gen	13	19363.8	2.2	0.0396
Day avg. bout length CVE	Female	sel×gen	13	11951.5	1.36	0.2414
Day avg. bout length CVE	Male	sel	1	12649.9	3.48	0.0728
Day avg. bout length CVE	Male	gen	13	2670.01	0.73	0.7166
Day avg. bout length CVE	Male	sel×gen	13	2275.47	0.63	0.8126
Night avg. bout length CVE	Combined Sexes	sel	1	188432	59.94	<.0001
Night avg. bout length CVE	Combined Sexes	sex	1	32368.7	10.3	0.0022
Night avg. bout length CVE	Combined Sexes	gen	13	3078.72	0.98	0.4827
Night avg. bout length CVE	Combined Sexes	sel×sex	1	35474.2	11.28	0.0014
Night avg. bout length CVE	Combined Sexes	sel×gen	13	4952.38	1.58	0.1204
Night avg. bout length CVE	Combined Sexes	gen×sex	13	3319.01	1.06	0.4149
Night avg. bout length CVE	Combined Sexes	sel×sex×gen	13	3110.47	0.99	0.4734
Night avg. bout length CVE	Female	sel	1	193712	59.4	<.0001
Night avg. bout length CVE	Female	gen	13	4867.78	1.49	0.1816
Night avg. bout length CVE	Female	sel×gen	13	5682.47	1.74	0.1064
Night avg. bout length CVE	Male	sel	1	30194.5	9.98	0.0038
Night avg. bout length CVE	Male	gen	13	1529.95	0.51	0.9022
Night avg. bout length CVE	Male	sel×gen	13	2380.38	0.79	0.6676
Day bout number CVE	Combined Sexes	sel	1	10873.9	232.06	<.0001
Day bout number CVE	Combined Sexes	sex	1	2917.83	62.27	<.0001
Day bout number CVE	Combined Sexes	gen	13	141.162	3.01	0.0021
Day bout number CVE	Combined Sexes	sel×sex	1	3386.71	72.28	<.0001
Day bout number CVE	Combined Sexes	sel×gen	13	246.608	5.26	<.0001
Day bout number CVE	Combined Sexes	gen×sex	13	28.023	0.6	0.8454
Day bout number CVE	Combined Sexes	sel×sex×gen	13	85.3594	1.82	0.062
Day bout number CVE	Female	sel	1	13198.8	189.51	<.0001
Day bout number CVE	Female	gen	13	72.91	1.05	0.4389
Day bout number CVE	Female	sel×gen	13	287.01	4.12	0.0008
Day bout number CVE	Male	sel	1	1061.8	44.12	<.0001
Day bout number CVE	Male	gen	13	96.2752	4	0.001
Day bout number CVE	Male	sel×gen	13	44.9577	1.87	0.0809
Night bout number CVE	Combined Sexes	sel	1	289.482	1.6	0.211
Night bout number CVE	Combined Sexes	sex	1	185.242	1.02	0.3158
Night bout number CVE	Combined Sexes	gen	13	1800.55	9.96	<.0001
Night bout number CVE	Combined Sexes	sel×sex	1	14.1996	0.08	0.7803
Night bout number CVE	Combined Sexes	sel×gen	13	221.775	1.23	0.2857
Night bout number CVE	Combined Sexes	gen×sex	13	87.3854	0.48	0.925
Night bout number CVE	Combined Sexes	sel×sex×gen	13	94.416	0.52	0.9012
Night bout number CVE	Female	sel	1	215.954	0.9	0.3505
Night bout number CVE	Female	gen	13	1005.29	4.2	0.0007
Night bout number CVE	Female	sel×gen	13	132.489	0.55	0.8695
Night bout number CVE	Male	sel	1	87.7273	0.72	0.4036
Night bout number CVE	Male	gen	13	882.638	7.23	<.0001
Night bout number CVE	Male	sel×gen	13	183.702	1.51	0.1766
Day sleep CVE	Combined Sexes	sel	1	34383.3	227.71	<.0001
Day sleep CVE	Combined Sexes	sex	1	18671.3	123.66	<.0001
Day sleep CVE	Combined Sexes	gen	13	143.231	0.95	0.5114
Day sleep CVE	Combined Sexes	sel×sex	1	565.938	3.75	0.0579
Day sleep CVE	Combined Sexes	sel×gen	13	553.503	3.67	0.0003
Day sleep CVE	Combined Sexes	gen×sex	13	104.017	0.69	0.7656
Day sleep CVE	Combined Sexes	sel×sex×gen	13	79.8082	0.53	0.897
Day sleep CVE	Female	sel	1	21885.8	84.59	<.0001
Day sleep CVE	Female	gen	13	175.104	0.68	0.7682
Day sleep CVE	Female	sel×gen	13	409.19	1.58	0.1503
Day sleep CVE	Male	sel	1	13063.4	301.96	<.0001
Day sleep CVE	Male	gen	13	72.144	1.67	0.125
Day sleep CVE	Male	sel×gen	13	224.121	5.18	0.0001
Sleep latency CVE	Combined Sexes	sel	1	1565.07	4.42	0.0401
Sleep latency CVE	Combined Sexes	sex	1	9662.33	27.26	<.0001
Sleep latency CVE	Combined Sexes	gen	13	310.862	0.88	0.5806
Sleep latency CVE	Combined Sexes	sel×sex	1	43.6369	0.12	0.727
Sleep latency CVE	Combined Sexes	sel×gen	13	424.055	1.2	0.3062
Sleep latency CVE	Combined Sexes	gen×sex	13	211.394	0.6	0.8467
Sleep latency CVE	Combined Sexes	sel×sex×gen	13	193.245	0.55	0.8855
Sleep latency CVE	Female	sel	1	1065.69	2.06	0.1623
Sleep latency CVE	Female	gen	13	453.275	0.88	0.585
Sleep latency CVE	Female	sel×gen	13	427.66	0.83	0.6305
Sleep latency CVE	Male	sel	1	543.021	2.84	0.1033
Sleep latency CVE	Male	gen	13	68.9805	0.36	0.972
Sleep latency CVE	Male	sel×gen	13	189.64	0.99	0.4846
Waking activity CVE	Combined Sexes	sel	1	4.9168	0.01	0.9243
Waking activity CVE	Combined Sexes	sex	1	76.035	0.14	0.7089
Waking activity CVE	Combined Sexes	gen	13	622.862	1.15	0.3368
Waking activity CVE	Combined Sexes	sel×sex	1	1232.31	2.28	0.1364
Waking activity CVE	Combined Sexes	sel×gen	13	722.774	1.34	0.2192
Waking activity CVE	Combined Sexes	gen×sex	13	480.078	0.89	0.5686
Waking activity CVE	Combined Sexes	sel×sex×gen	13	436.526	0.81	0.6487
Waking activity CVE	Female	sel	1	696.452	1.87	0.1829
Waking activity CVE	Female	gen	13	342.241	0.92	0.5485
Waking activity CVE	Female	sel×gen	13	350.999	0.94	0.5278
Waking activity CVE	Male	sel	1	540.773	0.77	0.389
Waking activity CVE	Male	gen	13	760.699	1.08	0.4155
Waking activity CVE	Male	sel×gen	13	808.301	1.14	0.3665
