# Supplementary material for: Selection for long and short sleep duration in Drosophila melanogaster reveals the complex genetic network underlying natural variation in sleep
Source: PLoS Genet. 2017 Dec 14;13(12):e1007098. doi: 10.1371/journal.pgen.1007098 (PMC5730107; doi:10.1371/journal.pgen.1007098)
Supplement: S5 Table — rep, replicate; sel, long, short, or control selection scheme; d.f., degrees of freedom; MS, Type III mean squares; F, F ratio statistic; P, P-value. (XLSX) [file pgen.1007098.s013.xlsx]

## Sheet: S5 Table
Trait	Sex	Source	d.f.	M. S.	F	P
Lifespan	Combined Sexes	sel	2	2081.65	0.28	0.7221
Lifespan	Combined Sexes	sex	1	13035	2.65	0.2021
Lifespan	Combined Sexes	rep(sel)	2	7373.54	1.5	0.3738
Lifespan	Combined Sexes	sel×sex	2	2785.91	0.57	0.6185
Lifespan	Combined Sexes	rep×sex(sel)	3	4919.97	9.43	<.0001
Lifespan	Females	sel	2	4806.52	0.79	0.5318
Lifespan	Females	rep(sel)	3	6121.46	12.28	<.0001
Lifespan	Males	sel	2	61.04	0.01	0.9902
Lifespan	Males	rep(sel)	3	6172.06	11.33	<.0001
Egg-to-adult viability	Combined Sexes	sel	2	15578.9	1.23	0.4068
Egg-to-adult viability	Combined Sexes	rep(sel)	3	12641.6	1.56	0.2226
Egg-to-adult viability	Combined Sexes	sex	1	9412.54	16.49	0.0269
Egg-to-adult viability	Combined Sexes	sel×sex	2	611.862	1.07	0.4454
Egg-to-adult viability	Combined Sexes	gen	9	44317.2	5.59	0.0002
Egg-to-adult viability	Combined Sexes	sel×gen	18	9725.66	1.23	0.3074
Egg-to-adult viability	Combined Sexes	rep×sex(sel)	3	570.854	1.52	0.232
Egg-to-adult viability	Combined Sexes	rep×gen(sel)	27	7921.44	21.08	<.0001
Egg-to-adult viability	Combined Sexes	gen×sex	9	1231.86	3.28	0.008
Egg-to-adult viability	Combined Sexes	sel×gen×sex	18	730.312	1.94	0.0575
Egg-to-adult viability	Combined Sexes	rep×gen×sex(sel)	27	375.706	0.25	1
Egg-to-adult viability	Females	sel	2	11078.5	1.28	0.3953
Egg-to-adult viability	Females	rep(sel)	3	8622.87	2.15	0.1173
Egg-to-adult viability	Females	gen	9	27015.5	6.73	<.0001
Egg-to-adult viability	Females	sel×gen	18	5289.9	1.32	0.2516
Egg-to-adult viability	Females	rep×gen(sel)	27	4011.44	2.68	0.0008
Egg-to-adult viability	Males	sel	2	5112.26	1.11	0.4347
Egg-to-adult viability	Males	rep(sel)	3	4589.54	1.07	0.3779
Egg-to-adult viability	Males	gen	9	18533.5	4.32	0.0015
Egg-to-adult viability	Males	sel×gen	18	5166.06	1.21	0.3226
Egg-to-adult viability	Males	rep×gen(sel)	27	4285.71	2.73	0.0006
