# Supplementary material for: Selection for long and short sleep duration in Drosophila melanogaster reveals the complex genetic network underlying natural variation in sleep
Source: PLoS Genet. 2017 Dec 14;13(12):e1007098. doi: 10.1371/journal.pgen.1007098 (PMC5730107; doi:10.1371/journal.pgen.1007098)
Supplement: S6 Table — Listed are the chromosome, position in base pairs, the selection population (L1 = long replicate 1; S1 = short replicate 1; L2 = long replicate 2; S2 = short replicate 2), selection scheme (long or short), sex, replicate, minor allele frequency for each generation, which generation(s) the polymorphism was significant for the CMH test, whether the polymorphism is located in an inversion region, and the P-values for the generation, selection scheme (sel), generation×sel, and the lack-of-fit statistic. (XLSX) [file pgen.1007098.s014.xlsx]

## Sheet: S6 Table
Chromosome	Position	Population	Selection scheme	Sex	Replicate	Minor allele frequency per generation							Generations with significant CMH test						Inversion	PChiSq Generation	PChiSq Sel	PChiSq Generation×Sel	PChiSqlackfit
						0	1	2	5	8	10	12	0-1	1-2	2-5	5-8	8-10	10-12
2L	1363090	L2	Long	F	2	0.421053	0.375	0.38961	0.257143	0.0735294	0.162791	0	N	N	N	Y	N	N	N	5.31392e-07	1.45394e-07	1.28523e-09	0.346293
2L	1363090	L2	Long	M	2	0.409639	0.25641	0.410959	0.3	0.0102041	0.0724638	0.0125	N	N	N	Y	N	N	N	5.31392e-07	1.45394e-07	1.28523e-09	0.346293
2L	1363090	S2	Short	F	2	0.256757	0.26506	0.329114	0.464286	0.0447761	0.21875	0.2	N	N	N	Y	N	N	N	5.31392e-07	1.45394e-07	1.28523e-09	0.346293
2L	1363090	S2	Short	M	2	0.344828	0.342105	0.402878	0.458333	0.214286	0.0379747	0.166667	N	N	N	Y	N	N	N	5.31392e-07	1.45394e-07	1.28523e-09	0.346293
2L	1716211	L2	Long	F	2	0.208955	0.21519	0.13253	0.45	0.553571	0.538462	0.585366	N	N	Y	N	N	N	N	1.65802e-55	2.29826e-06	2.50542e-10	0.247142
2L	1716211	L2	Long	M	2	0.412698	0.347222	0.176471	0.56338	0.546667	0.614458	0.54023	N	N	Y	N	N	N	N	1.65802e-55	2.29826e-06	2.50542e-10	0.247142
2L	1716211	S2	Short	F	2	0.473684	0.505882	0.373333	0.539474	0.869565	0.864583	0.910256	N	N	N	Y	N	N	N	1.65802e-55	2.29826e-06	2.50542e-10	0.247142
2L	1716211	S2	Short	M	2	0.5	0.5	0.469027	0.574074	0.892308	0.957143	0.88	N	N	N	Y	N	N	N	1.65802e-55	2.29826e-06	2.50542e-10	0.247142
2L	2858778	L1	Long	F	1	0.366667	0.327103	0.285714	0.589744	0.890411	0.806818	0.966667	N	N	Y	N	N	N	Y	1.6588e-68	0.0114604	1.82692e-37	0.0890653
2L	2858778	L1	Long	M	1	0.402597	0.540541	0.359375	0.771429	0.836364	0.911392	0.880435	N	N	Y	N	N	N	Y	1.6588e-68	0.0114604	1.82692e-37	0.0890653
2L	2858778	S1	Short	F	1	0.322034	0.505155	0.575758	0.924528	0.861538	1	1	N	N	Y	N	N	N	Y	1.6588e-68	0.0114604	1.82692e-37	0.0890653
2L	2858778	S1	Short	M	1	0.488636	0.365854	0.584906	0.882353	0.875	0.972477	1	N	N	Y	N	N	N	Y	1.6588e-68	0.0114604	1.82692e-37	0.0890653
2L	3247942	L1	Long	F	1	0.337838	0.197917	0.301587	0.571429	0.824074	0.783505	0.726316	N	N	Y	N	N	N	Y	1.76359e-94	2.54473e-10	1.33411e-09	0.0668352
2L	3247942	L1	Long	M	1	0.323077	0.22973	0.230769	0.712121	0.825	0.888889	0.886179	N	N	Y	N	N	N	Y	1.76359e-94	2.54473e-10	1.33411e-09	0.0668352
2L	3247942	S1	Short	F	1	0.203883	0.454545	0.544304	0.527778	0.742574	0.739583	0.941176	N	N	N	N	N	Y	Y	1.76359e-94	2.54473e-10	1.33411e-09	0.0668352
2L	3247942	S1	Short	M	1	0.407407	0.427083	0.614035	0.53125	0.75	0.727848	0.961538	N	N	N	N	N	Y	Y	1.76359e-94	2.54473e-10	1.33411e-09	0.0668352
2L	3247942	S2	Short	F	2	0.325301	0.294737	0.301205	0.553571	0.818182	0.833333	0.8	N	N	Y	N	N	N	Y	1.76359e-94	2.54473e-10	1.33411e-09	0.0668352
2L	3247942	S2	Short	M	2	0.439024	0.386667	0.259259	0.636364	0.8375	1	0.866667	N	N	Y	N	N	N	Y	1.76359e-94	2.54473e-10	1.33411e-09	0.0668352
2L	3635002	L2	Long	F	2	0.131579	0.125	0.208791	0	0	0.0229885	0.189873	N	N	Y	N	N	N	Y	1.23762e-92	0.00541942	1.53456e-19	0.53387
2L	3635002	L2	Long	M	2	0.10989	0.0957447	0.171053	0	0	0.0454545	0.0759494	N	N	Y	N	N	N	Y	1.23762e-92	0.00541942	1.53456e-19	0.53387
2L	3635002	S2	Short	F	2	0.275862	0.148515	0.277228	0.372093	0.858824	0.859155	0.830986	N	N	N	Y	N	N	Y	1.23762e-92	0.00541942	1.53456e-19	0.53387
2L	3635002	S2	Short	M	2	0.296296	0.394737	0.203008	0.573333	0.802817	0.956522	0.794521	N	N	N	Y	N	N	Y	1.23762e-92	0.00541942	1.53456e-19	0.53387
2L	3646473	L1	Long	F	1	0.410714	0.144444	0.271186	0.493976	0.785714	0.882353	0.705882	N	N	Y	N	N	N	Y	1.26302e-105	0.00120748	5.58036e-19	0.101989
2L	3646473	L1	Long	M	1	0.176471	0.23913	0.194444	0.644737	0.741573	0.815789	0.816327	N	N	Y	N	N	N	Y	1.26302e-105	0.00120748	5.58036e-19	0.101989
2L	3646473	S1	Short	F	1	0.150943	0.290323	0.576271	0.490566	0.732394	0.75	0.940476	N	Y	N	N	N	N	Y	1.26302e-105	0.00120748	5.58036e-19	0.101989
2L	3646473	S1	Short	M	1	0.333333	0.283951	0.706897	0.589041	0.786667	0.810526	0.983333	N	Y	N	N	N	N	Y	1.26302e-105	0.00120748	5.58036e-19	0.101989
2L	3735534	L1	Long	F	1	0.465116	0.34375	0.2875	0.638889	0.872727	0.834951	0.6875	N	N	Y	N	N	N	Y	3.68762e-96	0.000513205	1.98708e-12	0.790655
2L	3735534	L1	Long	M	1	0.414286	0.240964	0.390476	0.714286	0.77686	0.943182	0.871795	N	N	Y	N	N	N	Y	3.68762e-96	0.000513205	1.98708e-12	0.790655
2L	3735534	L2	Long	F	2	0.0434783	0.156627	0.241935	0	0	0.0352941	0.264368	N	N	Y	N	N	N	Y	3.68762e-96	0.000513205	1.98708e-12	0.790655
2L	3735534	L2	Long	M	2	0.108434	0.141176	0.188679	0	0	0.131313	0.222222	N	N	Y	N	N	N	Y	3.68762e-96	0.000513205	1.98708e-12	0.790655
2L	3735534	S2	Short	F	2	0.179775	0.229167	0.337209	0.435897	0.828571	0.872881	0.756098	N	N	N	Y	N	N	Y	3.68762e-96	0.000513205	1.98708e-12	0.790655
2L	3735534	S2	Short	M	2	0.316327	0.379747	0.248447	0.486842	0.731707	0.961538	0.879518	N	N	N	Y	N	N	Y	3.68762e-96	0.000513205	1.98708e-12	0.790655
2L	4004400	L1	Long	F	1	0.351351	0.230769	0.2	0.486486	0.840426	0.796117	0.703297	N	N	Y	N	N	N	Y	3.812e-97	0.0377468	4.49014e-25	0.170586
2L	4004400	L1	Long	M	1	0.459459	0.333333	0.25	0.73494	0.757576	0.898734	0.840708	N	N	Y	N	N	N	Y	3.812e-97	0.0377468	4.49014e-25	0.170586
2L	4004400	L2	Long	F	2	0.09375	0.432099	0.413462	0	0	0.0833333	0.180723	N	N	Y	N	N	N	Y	3.812e-97	0.0377468	4.49014e-25	0.170586
2L	4004400	L2	Long	M	2	0.169014	0.215909	0.271429	0.0526316	0	0.0543478	0.138889	N	N	Y	N	N	N	Y	3.812e-97	0.0377468	4.49014e-25	0.170586
2L	4004400	S1	Short	F	1	0.173913	0.26087	0.47619	0.415584	0.755556	0.75	1	N	N	N	Y	N	Y	Y	3.812e-97	0.0377468	4.49014e-25	0.170586
2L	4004400	S1	Short	M	1	0.116279	0.358974	0.545455	0.52381	0.786517	0.767442	1	N	N	N	Y	N	Y	Y	3.812e-97	0.0377468	4.49014e-25	0.170586
2L	4117417	L1	Long	F	1	0.237288	0.0857143	0.1	0.252632	0.343434	0.607143	0.33913	N	N	Y	N	N	N	Y	8.49814e-109	0.00122432	3.76837e-30	0.0630466
2L	4117417	L1	Long	M	1	0.363636	0.152174	0.0319149	0.424242	0.613208	0.487179	0.584071	N	N	Y	N	N	N	Y	8.49814e-109	0.00122432	3.76837e-30	0.0630466
2L	4117417	L2	Long	F	2	0.134328	0.221053	0.376344	0	0	0.0428571	0.182927	N	N	Y	N	N	N	Y	8.49814e-109	0.00122432	3.76837e-30	0.0630466
2L	4117417	L2	Long	M	2	0.0681818	0.163636	0.188235	0.0240964	0	0.0608696	0.157407	N	N	Y	N	N	N	Y	8.49814e-109	0.00122432	3.76837e-30	0.0630466
2L	4117417	S1	Short	F	1	0.12	0.254545	0.5	0.397059	0.814815	0.83871	1	N	Y	N	Y	N	N	Y	8.49814e-109	0.00122432	3.76837e-30	0.0630466
2L	4117417	S1	Short	M	1	0.137931	0.219178	0.707692	0.474227	0.772727	0.85	1	N	Y	N	Y	N	N	Y	8.49814e-109	0.00122432	3.76837e-30	0.0630466
2L	8762348	L2	Long	F	2	0.489362	0.827957	0.688073	0.766355	0.717647	0.915789	0.783505	Y	N	N	N	N	N	Y	0.00384587	0.000107026	8.25203e-06	0.123519
2L	8762348	L2	Long	M	2	0.523256	0.8	0.852941	0.725	0.763158	0.87037	0.912621	Y	N	N	N	N	N	Y	0.00384587	0.000107026	8.25203e-06	0.123519
2L	8762348	S1	Short	F	1	0.5	0.617021	0.824324	0.75	0.701299	1	1	N	N	N	N	Y	N	Y	0.00384587	0.000107026	8.25203e-06	0.123519
2L	8762348	S1	Short	M	1	0.514563	0.505376	0.8	0.833333	0.666667	1	1	N	N	N	N	Y	N	Y	0.00384587	0.000107026	8.25203e-06	0.123519
2L	8762348	S2	Short	F	2	0.42	0.319149	0.267442	0.290698	0.32	0.0363636	0.189189	N	N	N	N	Y	N	Y	0.00384587	0.000107026	8.25203e-06	0.123519
2L	8762348	S2	Short	M	2	0.394495	0.422414	0.372881	0.333333	0.138889	0.0222222	0.040404	N	N	N	N	Y	N	Y	0.00384587	0.000107026	8.25203e-06	0.123519
2L	8891974	L2	Long	F	2	0.140351	0.139241	0.147059	0.439024	0.444444	0.644737	0.477273	N	N	Y	N	N	N	Y	7.52291e-27	6.28588e-05	3.10859e-05	0.0805533
2L	8891974	L2	Long	M	2	0.157143	0.171875	0.207317	0.473684	0.572917	0.626263	0.658824	N	N	Y	N	N	N	Y	7.52291e-27	6.28588e-05	3.10859e-05	0.0805533
2L	8891974	S2	Short	F	2	0.04	0.115385	0.0909091	0.291139	0.526316	0.616162	0.806452	N	N	Y	N	N	N	Y	7.52291e-27	6.28588e-05	3.10859e-05	0.0805533
2L	8891974	S2	Short	M	2	0.037037	0.171429	0.135593	0.486842	0.454545	0.682692	0.757143	N	N	Y	N	N	N	Y	7.52291e-27	6.28588e-05	3.10859e-05	0.0805533
2L	8891979	L2	Long	F	2	0.137931	0.121951	0.134615	0.402439	0.4	0.662338	0.482759	N	N	Y	N	N	N	Y	5.51683e-29	1.29228e-05	2.89132e-05	0.374059
2L	8891979	L2	Long	M	2	0.162162	0.164179	0.202381	0.5	0.574468	0.638298	0.651163	N	N	Y	N	N	N	Y	5.51683e-29	1.29228e-05	2.89132e-05	0.374059
2L	8891979	S2	Short	F	2	0.0394737	0.107143	0.0898876	0.292683	0.506329	0.61	0.793651	N	N	Y	N	N	N	Y	5.51683e-29	1.29228e-05	2.89132e-05	0.374059
2L	8891979	S2	Short	M	2	0.0352941	0.15942	0.113043	0.467532	0.430769	0.669725	0.753425	N	N	Y	N	N	N	Y	5.51683e-29	1.29228e-05	2.89132e-05	0.374059
2L	9609023	L1	Long	F	1	0.435294	0.745098	0.571429	0.336634	0.188679	0.0606061	0.0263158	N	N	Y	N	N	N	Y	0.0105967	0.0186094	1.4216e-16	0.0921421
2L	9609023	L1	Long	M	1	0.493333	0.586207	0.617647	0.205128	0.232323	0.0853659	0.0625	N	N	Y	N	N	N	Y	0.0105967	0.0186094	1.4216e-16	0.0921421
2L	9609023	S1	Short	F	1	0.434343	0.28	0.177778	0.1625	0.0645161	0	0	N	N	N	N	Y	N	Y	0.0105967	0.0186094	1.4216e-16	0.0921421
2L	9609023	S1	Short	M	1	0.430108	0.2	0.197183	0.172414	0.215909	0.0211268	0	N	N	N	N	Y	N	Y	0.0105967	0.0186094	1.4216e-16	0.0921421
2L	9609023	S2	Short	F	2	0.168224	0.650943	0.478723	0.615385	0.734177	0.891892	0.959459	Y	N	N	N	N	N	Y	0.0105967	0.0186094	1.4216e-16	0.0921421
2L	9609023	S2	Short	M	2	0.277228	0.575342	0.491803	0.53125	0.844156	0.956522	0.967742	Y	N	N	N	N	N	Y	0.0105967	0.0186094	1.4216e-16	0.0921421
2L	9673739	L1	Long	F	1	0.233766	0.0701754	0.2	0.428571	0.542169	0.373134	0.337838	Y	N	N	N	N	N	Y	2.76138e-15	0.0182998	0.000419386	0.0594521
2L	9673739	L1	Long	M	1	0.465517	0.04	0.233766	0.285714	0.28	0.518987	0.432432	Y	N	N	N	N	N	Y	2.76138e-15	0.0182998	0.000419386	0.0594521
2L	9673739	S1	Short	F	1	0.296703	0.37931	0.642857	0.533333	0.573529	0.77551	1	N	N	N	N	N	Y	Y	2.76138e-15	0.0182998	0.000419386	0.0594521
2L	9673739	S1	Short	M	1	0.236111	0.460526	0.44	0.545455	0.484848	0.811881	1	N	N	N	N	N	Y	Y	2.76138e-15	0.0182998	0.000419386	0.0594521
2L	12137435	L1	Long	F	1	0.444444	0.4375	0.634615	0.356164	0.43617	0.216867	0.0322581	N	N	N	N	N	Y	Y	4.07191e-19	0.00015205	3.22435e-72	0.187689
2L	12137435	L1	Long	M	1	0.521739	0.38806	0.434211	0.382353	0.236364	0.28	0.0610687	N	N	N	N	N	Y	Y	4.07191e-19	0.00015205	3.22435e-72	0.187689
2L	12137435	L2	Long	F	2	0.684211	0.553191	0.578947	0.260274	0.115942	0.117647	0.25	N	N	Y	N	N	N	Y	4.07191e-19	0.00015205	3.22435e-72	0.187689
2L	12137435	L2	Long	M	2	0.711864	0.569231	0.552239	0.220588	0.12381	0.118182	0.147368	N	N	Y	N	N	N	Y	4.07191e-19	0.00015205	3.22435e-72	0.187689
2L	12137435	S1	Short	F	1	0.357895	0.488372	0.583333	0.515152	0.637931	0.738636	1	N	N	N	N	N	Y	Y	4.07191e-19	0.00015205	3.22435e-72	0.187689
2L	12137435	S1	Short	M	1	0.30303	0.609375	0.537313	0.532258	0.75	0.686275	1	N	N	N	N	N	Y	Y	4.07191e-19	0.00015205	3.22435e-72	0.187689
2L	12321936	L1	Long	F	1	0.327273	0.131579	0.263889	0.423529	0.311111	0.327869	0.0777778	N	N	N	N	N	Y	Y	2.94038e-14	4.97026e-11	1.83698e-28	0.0675094
2L	12321936	L1	Long	M	1	0.443038	0.08	0.347222	0.180328	0.252101	0.340909	0.0865385	N	N	N	N	N	Y	Y	2.94038e-14	4.97026e-11	1.83698e-28	0.0675094
2L	12321936	S1	Short	F	1	0.128	0.406977	0.583333	0.525424	0.634615	0.765306	0.920635	Y	N	N	N	N	N	Y	2.94038e-14	4.97026e-11	1.83698e-28	0.0675094
2L	12321936	S1	Short	M	1	0.303797	0.563218	0.608108	0.536232	0.56	0.779661	0.984615	Y	N	N	N	N	N	Y	2.94038e-14	4.97026e-11	1.83698e-28	0.0675094
2L	14026922	L2	Long	F	2	0.681159	0.576923	0.615385	0.267606	0.204082	0.120482	0.355556	N	N	Y	N	N	N	N	0.0124347	0.000706377	8.75832e-08	0.0562178
2L	14026922	L2	Long	M	2	0.630769	0.494737	0.518987	0.247059	0.25	0.192771	0.272727	N	N	Y	N	N	N	N	0.0124347	0.000706377	8.75832e-08	0.0562178
2L	14026922	S2	Short	F	2	0.486842	0.459459	0.425287	0.478261	0.588235	0.598039	0.109375	N	N	N	N	N	Y	N	0.0124347	0.000706377	8.75832e-08	0.0562178
2L	14026922	S2	Short	M	2	0.47561	0.212121	0.493056	0.560606	0.507246	0.376471	0.245902	N	N	N	N	N	Y	N	0.0124347	0.000706377	8.75832e-08	0.0562178
2L	15056982	L1	Long	F	1	0.304348	0.139535	0.205882	0.0246914	0	0	0	N	N	Y	N	N	N	N	3.8278e-21	0.000998435	5.46509e-29	0.0623947
2L	15056982	L1	Long	M	1	0.333333	0.028169	0.253165	0	0	0	0	N	N	Y	N	N	N	N	3.8278e-21	0.000998435	5.46509e-29	0.0623947
2L	15056982	S1	Short	F	1	0.0165289	0.194444	0.277778	0.295775	0.347222	0.272727	0.301205	Y	N	N	N	N	N	N	3.8278e-21	0.000998435	5.46509e-29	0.0623947
2L	15056982	S1	Short	M	1	0.025974	0.266667	0.3125	0.372093	0.378378	0.455285	0.38961	Y	N	N	N	N	N	N	3.8278e-21	0.000998435	5.46509e-29	0.0623947
2L	15057001	L1	Long	F	1	0.276923	0.113636	0.253731	0.025974	0	0	0	N	N	Y	N	N	N	N	1.29338e-18	0.00689115	1.82266e-25	0.0655709
2L	15057001	L1	Long	M	1	0.371429	0.0294118	0.184211	0	0	0	0	N	N	Y	N	N	N	N	1.29338e-18	0.00689115	1.82266e-25	0.0655709
2L	15057001	S1	Short	F	1	0.0183486	0.214286	0.279412	0.277778	0.366197	0.25641	0.325581	Y	N	N	N	N	N	N	1.29338e-18	0.00689115	1.82266e-25	0.0655709
2L	15057001	S1	Short	M	1	0.0151515	0.246575	0.307692	0.352941	0.414286	0.453782	0.328767	Y	N	N	N	N	N	N	1.29338e-18	0.00689115	1.82266e-25	0.0655709
2R	10201855	L1	Long	F	1	0.171429	0.275862	0.213115	0.304348	0.361111	0.342857	0.0888889	N	N	N	N	N	Y	N	0.000345821	2.4072e-06	9.71362e-06	0.0546163
2R	10201855	L1	Long	M	1	0.364865	0.132353	0.388889	0.306667	0.277778	0.352273	0.0833333	N	N	N	N	N	Y	N	0.000345821	2.4072e-06	9.71362e-06	0.0546163
2R	10201855	S1	Short	F	1	0.330097	0.585106	0.671233	0.25	0.603774	0.605769	0.644737	N	N	Y	Y	N	N	N	0.000345821	2.4072e-06	9.71362e-06	0.0546163
2R	10201855	S1	Short	M	1	0.419753	0.56	0.722222	0.2375	0.552941	0.460317	0.552632	N	N	Y	Y	N	N	N	0.000345821	2.4072e-06	9.71362e-06	0.0546163
2R	13393648	L1	Long	F	1	0.295082	0.0963855	0.15493	0.34375	0.359223	0.255814	0.116883	Y	N	N	N	N	N	N	1.13471e-44	0.00125007	4.80651e-25	0.0932419
2R	13393648	L1	Long	M	1	0.389831	0.015625	0.0978261	0.306452	0.282258	0.354839	0.215517	Y	N	N	N	N	N	N	1.13471e-44	0.00125007	4.80651e-25	0.0932419
2R	13393648	S1	Short	F	1	0.281553	0.44898	0.551724	0.746988	0.726027	0.989362	0.82716	N	N	N	N	Y	N	N	1.13471e-44	0.00125007	4.80651e-25	0.0932419
2R	13393648	S1	Short	M	1	0.333333	0.380282	0.576923	0.897436	0.604938	0.850467	0.973333	N	N	N	N	Y	N	N	1.13471e-44	0.00125007	4.80651e-25	0.0932419
2R	13484510	L1	Long	F	1	0.319444	0.116883	0.196078	0.6125	0.586957	0.758065	0.55	N	N	Y	N	N	N	N	1.73791e-27	0.00120934	0.000494925	0.0546404
2R	13484510	L1	Long	M	1	0.383333	0.190476	0.183333	0.587302	0.744186	0.728395	0.539216	N	N	Y	N	N	N	N	1.73791e-27	0.00120934	0.000494925	0.0546404
2R	13484510	S1	Short	F	1	0.431034	0.608696	0.716667	0.636364	0.7	0.967391	0.855556	N	N	N	N	Y	N	N	1.73791e-27	0.00120934	0.000494925	0.0546404
2R	13484510	S1	Short	M	1	0.451613	0.614286	0.611111	0.8125	0.527273	0.828947	0.931034	N	N	N	N	Y	N	N	1.73791e-27	0.00120934	0.000494925	0.0546404
2R	13484842	L1	Long	F	1	0.493333	0.119403	0.4	0.704225	0.636364	0.820896	0.839506	N	N	Y	N	N	N	N	4.45127e-24	1.39113e-10	0.000387544	0.321863
2R	13484842	L1	Long	M	1	0.326923	0.226667	0.184615	0.813559	0.688312	0.925373	0.78022	N	N	Y	N	N	N	N	4.45127e-24	1.39113e-10	0.000387544	0.321863
2R	13484842	S1	Short	F	1	0.505747	0.534884	0.633333	0.851852	0.75	1	1	N	N	N	N	Y	N	N	4.45127e-24	1.39113e-10	0.000387544	0.321863
2R	13484842	S1	Short	M	1	0.365854	0.655172	0.716981	0.940299	0.698413	1	1	N	N	N	N	Y	N	N	4.45127e-24	1.39113e-10	0.000387544	0.321863
2R	13484896	L1	Long	F	1	0.30303	0.506849	0.352941	0.139241	0	0	0	N	N	Y	N	N	N	N	0.00390919	2.7452e-05	0.0443828	0.055712
2R	13484896	L1	Long	M	1	0.4	0.486486	0.553571	0.0735294	0.0540541	0	0	N	N	Y	N	N	N	N	0.00390919	2.7452e-05	0.0443828	0.055712
2R	13484896	S1	Short	F	1	0.13	0.236842	0.230769	0.1875	0.323529	0	0	N	N	N	N	Y	N	N	0.00390919	2.7452e-05	0.0443828	0.055712
2R	13484896	S1	Short	M	1	0.283784	0.15873	0.0980392	0.0422535	0.339623	0	0	N	N	N	N	Y	N	N	0.00390919	2.7452e-05	0.0443828	0.055712
2R	13506555	L1	Long	F	1	0.428571	0.226804	0.344828	0.714286	0.73913	0.878049	0.742424	N	N	Y	N	N	N	N	1.1839e-26	2.67043e-09	0.00200659	0.155402
2R	13506555	L1	Long	M	1	0.287879	0.267442	0.202703	0.729167	0.77	0.92	0.801724	N	N	Y	N	N	N	N	1.1839e-26	2.67043e-09	0.00200659	0.155402
2R	13506555	S1	Short	F	1	0.391304	0.659341	0.6375	0.781818	0.675676	1	1	N	N	N	N	Y	N	N	1.1839e-26	2.67043e-09	0.00200659	0.155402
2R	13506555	S1	Short	M	1	0.551724	0.685393	0.884615	0.9375	0.694915	0.97541	1	N	N	N	N	Y	N	N	1.1839e-26	2.67043e-09	0.00200659	0.155402
2R	13550013	L1	Long	F	1	0.363636	0.0119048	0.132353	0.35	0.339623	0.305263	0.190476	Y	N	N	N	N	N	N	4.46265e-41	4.12016e-07	1.08857e-27	0.0567641
2R	13550013	L1	Long	M	1	0.313953	0.0434783	0.0897436	0.356322	0.28125	0.416667	0.207547	Y	N	N	N	N	N	N	4.46265e-41	4.12016e-07	1.08857e-27	0.0567641
2R	13550013	L2	Long	F	2	0.172043	0.402299	0.418182	0.194805	0.0172414	0.04	0.202532	N	N	N	Y	N	N	N	4.46265e-41	4.12016e-07	1.08857e-27	0.0567641
2R	13550013	L2	Long	M	2	0.230769	0.301075	0.238095	0.234568	0	0.113636	0.0927835	N	N	N	Y	N	N	N	4.46265e-41	4.12016e-07	1.08857e-27	0.0567641
2R	13550013	S1	Short	F	1	0.25	0.477273	0.648649	0.823529	0.683673	0.940594	0.84507	N	N	N	N	Y	N	N	4.46265e-41	4.12016e-07	1.08857e-27	0.0567641
2R	13550013	S1	Short	M	1	0.306306	0.484848	0.553571	0.835443	0.621622	0.931034	0.969231	N	N	N	N	Y	N	N	4.46265e-41	4.12016e-07	1.08857e-27	0.0567641
2R	13550021	L1	Long	F	1	0.368421	0.011236	0.153846	0.337662	0.354545	0.316832	0.174757	Y	N	N	N	N	N	N	4.8848e-43	3.14877e-08	3.69684e-27	0.0511624
2R	13550021	L1	Long	M	1	0.282353	0.0447761	0.0843373	0.349398	0.264151	0.377778	0.221239	Y	N	N	N	N	N	N	4.8848e-43	3.14877e-08	3.69684e-27	0.0511624
2R	13550021	S1	Short	F	1	0.247863	0.478261	0.644737	0.826923	0.679612	0.942857	0.85	N	N	N	N	Y	N	N	4.8848e-43	3.14877e-08	3.69684e-27	0.0511624
2R	13550021	S1	Short	M	1	0.305556	0.449275	0.533333	0.83908	0.64	0.931034	0.983051	N	N	N	N	Y	N	N	4.8848e-43	3.14877e-08	3.69684e-27	0.0511624
2R	13550112	L1	Long	F	1	0.362069	0.0309278	0.223684	0.390244	0.393162	0.269231	0.203704	Y	N	N	N	N	N	N	1.48718e-52	3.2873e-05	1.08776e-34	0.166484
2R	13550112	L1	Long	M	1	0.328571	0.027027	0.0116279	0.267857	0.277778	0.364706	0.194444	Y	N	N	N	N	N	N	1.48718e-52	3.2873e-05	1.08776e-34	0.166484
2R	13550112	L2	Long	F	2	0.242857	0.319149	0.414141	0.202703	0.0571429	0.0449438	0.216495	N	N	N	Y	N	N	N	1.48718e-52	3.2873e-05	1.08776e-34	0.166484
2R	13550112	L2	Long	M	2	0.272727	0.329897	0.230769	0.306452	0	0.0888889	0.0824742	N	N	N	Y	N	N	N	1.48718e-52	3.2873e-05	1.08776e-34	0.166484
2R	13550112	S1	Short	F	1	0.211009	0.473118	0.556818	0.741935	0.740741	0.97479	0.858586	N	N	N	N	Y	N	N	1.48718e-52	3.2873e-05	1.08776e-34	0.166484
2R	13550112	S1	Short	M	1	0.263736	0.415584	0.567164	0.831325	0.701299	0.880342	0.974684	N	N	N	N	Y	N	N	1.48718e-52	3.2873e-05	1.08776e-34	0.166484
2R	13646603	L1	Long	F	1	0.375	0.123457	0.180328	0.551282	0.442478	0.474359	0.402439	N	N	Y	N	N	N	N	2.61174e-40	3.53624e-07	1.53407e-16	0.100141
2R	13646603	L1	Long	M	1	0.310345	0.0724638	0.112676	0.449275	0.378151	0.479452	0.546512	N	N	Y	N	N	N	N	2.61174e-40	3.53624e-07	1.53407e-16	0.100141
2R	13646603	S1	Short	F	1	0.305263	0.424242	0.581081	0.862069	0.630137	0.987952	1	N	N	N	N	Y	N	N	2.61174e-40	3.53624e-07	1.53407e-16	0.100141
2R	13646603	S1	Short	M	1	0.428571	0.391892	0.65	0.896104	0.706897	0.990291	1	N	N	N	N	Y	N	N	2.61174e-40	3.53624e-07	1.53407e-16	0.100141
2R	13742025	L1	Long	F	1	0.4	0.0940171	0.192771	0.340909	0.286885	0.268817	0.16129	Y	N	N	N	N	N	N	8.18735e-54	0.000219058	1.47781e-42	0.199871
2R	13742025	L1	Long	M	1	0.268817	0.060241	0.129032	0.25	0.294643	0.294118	0.182482	Y	N	N	N	N	N	N	8.18735e-54	0.000219058	1.47781e-42	0.199871
2R	13742025	L2	Long	F	2	0.246753	0.412371	0.466019	0.237113	0.0298507	0.0897436	0.2125	N	N	N	Y	N	N	N	8.18735e-54	0.000219058	1.47781e-42	0.199871
2R	13742025	L2	Long	M	2	0.3	0.270588	0.178218	0.302632	0	0.0762712	0.132743	N	N	N	Y	N	N	N	8.18735e-54	0.000219058	1.47781e-42	0.199871
2R	13742025	S1	Short	F	1	0.317073	0.424242	0.469136	0.7	0.757895	0.972477	0.865854	N	N	N	N	Y	N	N	8.18735e-54	0.000219058	1.47781e-42	0.199871
2R	13742025	S1	Short	M	1	0.352941	0.388889	0.507692	0.744186	0.623188	0.90411	0.977778	N	N	N	N	Y	N	N	8.18735e-54	0.000219058	1.47781e-42	0.199871
2R	13749528	L1	Long	F	1	0.242424	0.651163	0.369231	0.4	0.257143	0.42623	0.184783	Y	N	N	N	N	N	N	2.42101e-08	0.000698659	0.00399081	0.0837606
2R	13749528	L1	Long	M	1	0.258065	0.547945	0.485294	0.277778	0.420455	0.292308	0.229167	Y	N	N	N	N	N	N	2.42101e-08	0.000698659	0.00399081	0.0837606
2R	13749528	S1	Short	F	1	0.267327	0.369863	0.283582	0.157143	0.30137	0	0	N	N	N	N	Y	N	N	2.42101e-08	0.000698659	0.00399081	0.0837606
2R	13749528	S1	Short	M	1	0.39759	0.320988	0.2	0.0405405	0.338235	0.036036	0	N	N	N	N	Y	N	N	2.42101e-08	0.000698659	0.00399081	0.0837606
2R	13770617	L1	Long	F	1	0.285714	0.0520833	0.23913	0.375	0.259843	0.285714	0.104348	Y	N	N	N	N	N	N	3.36586e-67	0.00147601	4.59066e-49	0.107978
2R	13770617	L1	Long	M	1	0.309524	0.0675676	0.1	0.21519	0.25	0.238095	0.193548	Y	N	N	N	N	N	N	3.36586e-67	0.00147601	4.59066e-49	0.107978
2R	13770617	L2	Long	F	2	0.213333	0.319149	0.432692	0.206522	0.0266667	0.0588235	0.22549	N	N	N	Y	N	N	N	3.36586e-67	0.00147601	4.59066e-49	0.107978
2R	13770617	L2	Long	M	2	0.306122	0.271605	0.224719	0.209302	0	0.104762	0.118182	N	N	N	Y	N	N	N	3.36586e-67	0.00147601	4.59066e-49	0.107978
2R	13770617	S1	Short	F	1	0.185714	0.380952	0.457831	0.769231	0.728155	0.958763	0.888889	N	N	Y	N	Y	N	N	3.36586e-67	0.00147601	4.59066e-49	0.107978
2R	13770617	S1	Short	M	1	0.330645	0.362637	0.592593	0.873418	0.649351	0.896552	0.953488	N	N	Y	N	Y	N	N	3.36586e-67	0.00147601	4.59066e-49	0.107978
2R	14164663	L2	Long	F	2	0.317073	0.479592	0.362832	0.139241	0.012987	0	0	N	N	Y	N	N	N	N	0.141904	3.6242e-07	2.27458e-15	0.0645316
2R	14164663	L2	Long	M	2	0.407895	0.575	0.333333	0.0224719	0.030303	0	0	N	N	Y	N	N	N	N	0.141904	3.6242e-07	2.27458e-15	0.0645316
2R	14164663	S1	Short	F	1	0.560748	0.763441	0.46988	0.5875	0.488372	0.15534	0.214286	N	Y	N	N	N	N	N	0.141904	3.6242e-07	2.27458e-15	0.0645316
2R	14164663	S1	Short	M	1	0.578313	0.723404	0.396552	0.292135	0.479452	0.415254	0.363636	N	Y	N	N	N	N	N	0.141904	3.6242e-07	2.27458e-15	0.0645316
2R	14164663	S2	Short	F	2	0.441176	0.247934	0.352941	0.84	0.506849	0.59	0.855263	N	N	Y	N	N	N	N	0.141904	3.6242e-07	2.27458e-15	0.0645316
2R	14164663	S2	Short	M	2	0.354167	0.37931	0.422018	0.652174	0.59375	0.656566	0.906667	N	N	Y	N	N	N	N	0.141904	3.6242e-07	2.27458e-15	0.0645316
2R	15288703	L1	Long	F	1	0.0722892	0.4875	0.266667	0.130952	0	0	0	N	N	Y	N	N	N	N	0.00100662	0.00047605	2.32382e-08	0.449931
2R	15288703	L1	Long	M	1	0.164835	0.197368	0.452632	0.0454545	0.0555556	0	0	N	N	Y	N	N	N	N	0.00100662	0.00047605	2.32382e-08	0.449931
2R	15288703	L2	Long	F	2	0.244444	0.333333	0.115385	0.16129	0.195122	0.133333	0.112245	N	Y	N	N	N	N	N	0.00100662	0.00047605	2.32382e-08	0.449931
2R	15288703	L2	Long	M	2	0.287129	0.51087	0.202247	0.25974	0.255319	0.224806	0.191304	N	Y	N	N	N	N	N	0.00100662	0.00047605	2.32382e-08	0.449931
2R	15288703	S1	Short	F	1	0.139073	0.237113	0.2375	0.146667	0.134146	0	0	N	N	N	N	Y	N	N	0.00100662	0.00047605	2.32382e-08	0.449931
2R	15288703	S1	Short	M	1	0.252747	0.208791	0.0447761	0.0625	0.260274	0.0252101	0	N	N	N	N	Y	N	N	0.00100662	0.00047605	2.32382e-08	0.449931
2R	18566638	L2	Long	F	2	0.716049	0.222222	0.243243	0.104478	0.0392157	0	0	Y	N	N	N	N	N	Y	5.56674e-27	0.00903908	1.3222e-65	0.0743126
2R	18566638	L2	Long	M	2	0.575758	0.329412	0.164179	0.0722892	0.056338	0.0125	0	Y	N	N	N	N	N	Y	5.56674e-27	0.00903908	1.3222e-65	0.0743126
2R	18566638	S2	Short	F	2	0.573034	0.272727	0.263158	0.328947	0.716049	0.696203	0.47619	N	N	N	Y	N	N	Y	5.56674e-27	0.00903908	1.3222e-65	0.0743126
2R	18566638	S2	Short	M	2	0.4	0.3375	0.339286	0.285714	0.739726	0.305882	0.591549	N	N	N	Y	N	N	Y	5.56674e-27	0.00903908	1.3222e-65	0.0743126
2R	18694657	L2	Long	F	2	0.623188	0.132075	0.2	0.0337079	0	0	0	Y	N	N	N	N	N	Y	1.0582e-48	0.0389802	7.75841e-42	0.0539622
2R	18694657	L2	Long	M	2	0.357895	0.164948	0.0588235	0.0357143	0.00952381	0	0	Y	N	N	N	N	N	Y	1.0582e-48	0.0389802	7.75841e-42	0.0539622
2R	18694657	S1	Short	F	1	0.235294	0.305556	0.493827	0.53	0.625	0.898438	0.829787	N	N	N	N	Y	N	Y	1.0582e-48	0.0389802	7.75841e-42	0.0539622
2R	18694657	S1	Short	M	1	0.159574	0.317647	0.467532	0.731959	0.410959	0.727273	0.902913	N	N	N	N	Y	N	Y	1.0582e-48	0.0389802	7.75841e-42	0.0539622
2R	18694657	S2	Short	F	2	0.348214	0.134831	0.153846	0.0654206	0.506329	0.39823	0.247059	N	N	N	Y	N	N	Y	1.0582e-48	0.0389802	7.75841e-42	0.0539622
2R	18694657	S2	Short	M	2	0.277778	0.202532	0.151316	0.0531915	0.395604	0.0948276	0.359551	N	N	N	Y	N	N	Y	1.0582e-48	0.0389802	7.75841e-42	0.0539622
2R	19078659	L2	Long	F	2	0.61194	0.431818	0.626168	0.870588	0.76087	0.960526	0.846939	N	N	Y	N	N	N	Y	2.19073e-10	5.90361e-05	0.0161415	0.255791
2R	19078659	L2	Long	M	2	0.5875	0.383562	0.534884	0.875	0.852941	0.955357	0.898876	N	N	Y	N	N	N	Y	2.19073e-10	5.90361e-05	0.0161415	0.255791
2R	19078659	S1	Short	F	1	0.424779	0.378378	0.514706	0.349206	0.40404	0.79646	0.752577	N	N	N	N	Y	N	Y	2.19073e-10	5.90361e-05	0.0161415	0.255791
2R	19078659	S1	Short	M	1	0.246377	0.402299	0.619048	0.6	0.315789	0.646552	0.768293	N	N	N	N	Y	N	Y	2.19073e-10	5.90361e-05	0.0161415	0.255791
2R	19078659	S2	Short	F	2	0.288889	0.428571	0.484375	0.28	0.594203	0.436893	0.220339	N	N	N	Y	N	N	Y	2.19073e-10	5.90361e-05	0.0161415	0.255791
2R	19078659	S2	Short	M	2	0.428571	0.2375	0.460317	0.215385	0.565217	0.258427	0.349398	N	N	N	Y	N	N	Y	2.19073e-10	5.90361e-05	0.0161415	0.255791
2R	20359591	L1	Long	F	1	0.232877	0.0227273	0.031746	0	0	0	0	Y	N	N	N	N	N	N	4.80803e-47	0.0119553	2.81661e-27	0.0806595
2R	20359591	L1	Long	M	1	0.212121	0	0	0	0	0	0	Y	N	N	N	N	N	N	4.80803e-47	0.0119553	2.81661e-27	0.0806595
2R	20359591	S1	Short	F	1	0.153846	0.0860215	0.208955	0.435484	0.342466	0.660194	0.823529	N	N	N	N	Y	N	N	4.80803e-47	0.0119553	2.81661e-27	0.0806595
2R	20359591	S1	Short	M	1	0.202247	0.0641026	0.269841	0.474359	0.350649	0.649573	0.776316	N	N	N	N	Y	N	N	4.80803e-47	0.0119553	2.81661e-27	0.0806595
2R	20754192	L1	Long	F	1	0.560606	0.135802	0.0909091	0	0	0	0	Y	N	N	N	N	N	N	1.32606e-30	0.00138959	1.19136e-49	0.311564
2R	20754192	L1	Long	M	1	0.426471	0.205479	0.133333	0	0	0	0	Y	N	N	N	N	N	N	1.32606e-30	0.00138959	1.19136e-49	0.311564
2R	20754192	S1	Short	F	1	0.23301	0.348315	0.551282	0.782609	0.625	0.778761	1	N	N	N	N	N	Y	N	1.32606e-30	0.00138959	1.19136e-49	0.311564
2R	20754192	S1	Short	M	1	0.359551	0.352941	0.481481	0.795181	0.582278	0.806723	1	N	N	N	N	N	Y	N	1.32606e-30	0.00138959	1.19136e-49	0.311564
2R	20755775	L1	Long	F	1	0.58209	0.270833	0.0352941	0.011236	0	0	0	Y	N	N	N	N	N	N	2.96905e-28	0.00632814	3.27195e-59	0.0640964
2R	20755775	L1	Long	M	1	0.402439	0.119565	0.0595238	0	0	0	0	Y	N	N	N	N	N	N	2.96905e-28	0.00632814	3.27195e-59	0.0640964
2R	20755775	S1	Short	F	1	0.333333	0.514563	0.546392	0.863636	0.525773	0.867257	1	N	N	N	N	Y	N	N	2.96905e-28	0.00632814	3.27195e-59	0.0640964
2R	20755775	S1	Short	M	1	0.396226	0.340426	0.441558	0.6875	0.534884	0.8125	0.986301	N	N	N	N	Y	N	N	2.96905e-28	0.00632814	3.27195e-59	0.0640964
2R	20804725	L1	Long	F	1	0.357143	0.122222	0.025	0.0215054	0	0	0	Y	N	N	N	N	N	N	3.95631e-25	0.0015026	1.63541e-42	0.0698304
2R	20804725	L1	Long	M	1	0.367089	0.0149254	0.0243902	0	0	0	0	Y	N	N	N	N	N	N	3.95631e-25	0.0015026	1.63541e-42	0.0698304
2R	20804725	S1	Short	F	1	0.221239	0.3	0.289474	0.525	0.336634	0.564103	0.8875	N	N	N	N	N	Y	N	3.95631e-25	0.0015026	1.63541e-42	0.0698304
2R	20804725	S1	Short	M	1	0.304348	0.19403	0.265625	0.345679	0.387097	0.640845	0.911765	N	N	N	N	N	Y	N	3.95631e-25	0.0015026	1.63541e-42	0.0698304
2R	20815303	L1	Long	F	1	0.559322	0.327869	0.0923077	0.0227273	0	0	0	Y	N	N	N	N	N	N	1.78106e-17	2.53639e-08	3.51866e-57	0.0643298
2R	20815303	L1	Long	M	1	0.774648	0.253968	0.301887	0	0	0	0	Y	N	N	N	N	N	N	1.78106e-17	2.53639e-08	3.51866e-57	0.0643298
2R	20815303	S1	Short	F	1	0.37037	0.617647	0.506849	0.710526	0.597701	0.87069	1	N	N	N	N	Y	N	N	1.78106e-17	2.53639e-08	3.51866e-57	0.0643298
2R	20815303	S1	Short	M	1	0.470588	0.602941	0.507692	0.719101	0.530303	0.884615	1	N	N	N	N	Y	N	N	1.78106e-17	2.53639e-08	3.51866e-57	0.0643298
2R	20833839	L1	Long	F	1	0.446809	0.113636	0.0243902	0.0229885	0	0	0	Y	N	N	N	N	N	N	5.44458e-33	0.000200652	1.31969e-41	0.350567
2R	20833839	L1	Long	M	1	0.311475	0.0289855	0.0149254	0	0	0	0	Y	N	N	N	N	N	N	5.44458e-33	0.000200652	1.31969e-41	0.350567
2R	20833839	S1	Short	F	1	0.194444	0.361702	0.278481	0.485714	0.358025	0.76699	0.746479	N	N	N	N	Y	N	N	5.44458e-33	0.000200652	1.31969e-41	0.350567
2R	20833839	S1	Short	M	1	0.197183	0.152542	0.285714	0.513158	0.370968	0.556604	0.896104	N	N	N	N	Y	N	N	5.44458e-33	0.000200652	1.31969e-41	0.350567
2R	21377388	L1	Long	F	1	0.41573	0.129032	0.0543478	0	0	0	0	Y	N	N	N	N	N	N	1.35024e-89	5.14759e-13	2.13728e-62	0.12422
2R	21377388	L1	Long	M	1	0.290698	0.0555556	0.00952381	0	0	0	0	Y	N	N	N	N	N	N	1.35024e-89	5.14759e-13	2.13728e-62	0.12422
2R	21377388	S1	Short	F	1	0.201613	0.223301	0.293478	0.433735	0.454545	0.733945	1	N	N	N	N	N	Y	N	1.35024e-89	5.14759e-13	2.13728e-62	0.12422
2R	21377388	S1	Short	M	1	0.226804	0.191011	0.26506	0.424242	0.486486	0.612903	0.895349	N	N	N	N	N	Y	N	1.35024e-89	5.14759e-13	2.13728e-62	0.12422
2R	21495019	L1	Long	F	1	0.294872	0.0891089	0.0483871	0.0116279	0	0	0	Y	N	N	N	N	N	N	9.02157e-75	5.11229e-09	1.36225e-59	0.147224
2R	21495019	L1	Long	M	1	0.457143	0.0235294	0.0133333	0	0	0	0	Y	N	N	N	N	N	N	9.02157e-75	5.11229e-09	1.36225e-59	0.147224
2R	21495019	S1	Short	F	1	0.154412	0.252747	0.390625	0.462687	0.444444	0.755319	1	N	N	N	N	N	Y	N	9.02157e-75	5.11229e-09	1.36225e-59	0.147224
2R	21495019	S1	Short	M	1	0.277108	0.121495	0.287671	0.576471	0.415584	0.651852	0.941176	N	N	N	N	N	Y	N	9.02157e-75	5.11229e-09	1.36225e-59	0.147224
2R	21516867	L1	Long	F	1	0.35	0.123711	0.0405405	0	0	0	0	Y	N	N	N	N	N	N	4.49476e-106	3.64761e-17	4.77465e-45	0.11341
2R	21516867	L1	Long	M	1	0.38961	0.0135135	0.0441176	0	0	0	0	Y	N	N	N	N	N	N	4.49476e-106	3.64761e-17	4.77465e-45	0.11341
2R	21516867	S1	Short	F	1	0.0775862	0.0952381	0.263158	0.471429	0.421569	0.725275	1	N	N	N	N	N	Y	N	4.49476e-106	3.64761e-17	4.77465e-45	0.11341
2R	21516867	S1	Short	M	1	0.0206186	0.0714286	0.33871	0.45	0.484375	0.681034	0.879518	N	N	N	N	N	Y	N	4.49476e-106	3.64761e-17	4.77465e-45	0.11341
2R	21888148	L1	Long	F	1	0.333333	0.359551	0.328947	0.0731707	0	0	0	N	N	Y	N	N	N	N	5.10486e-74	3.30787e-22	1.36672e-87	0.179337
2R	21888148	L1	Long	M	1	0.573171	0.212121	0.575	0.028169	0.0186916	0	0	N	N	Y	N	N	N	N	5.10486e-74	3.30787e-22	1.36672e-87	0.179337
2R	21888148	L2	Long	F	2	0.71875	0.246753	0.14433	0.113924	0.0217391	0	0	Y	N	N	N	N	N	N	5.10486e-74	3.30787e-22	1.36672e-87	0.179337
2R	21888148	L2	Long	M	2	0.614458	0.417582	0.141414	0.0149254	0.0142857	0	0	Y	N	N	N	N	N	N	5.10486e-74	3.30787e-22	1.36672e-87	0.179337
2R	21888148	S2	Short	F	2	0.397059	0.351351	0.228916	0.586667	0.5	0.506173	0.611111	N	N	Y	N	N	N	N	5.10486e-74	3.30787e-22	1.36672e-87	0.179337
2R	21888148	S2	Short	M	2	0.2875	0.204301	0.276119	0.694118	0.458824	0.526316	0.558824	N	N	Y	N	N	N	N	5.10486e-74	3.30787e-22	1.36672e-87	0.179337
3L	2341204	L2	Long	F	2	0.45679	0.564103	0.472973	0.117647	0.272727	0.474359	0.349398	N	N	Y	N	N	N	N	2.36065e-20	4.20205e-07	0.00167652	0.10165
3L	2341204	L2	Long	M	2	0.402597	0.55814	0.457143	0.1875	0.479452	0.418605	0.506024	N	N	Y	N	N	N	N	2.36065e-20	4.20205e-07	0.00167652	0.10165
3L	2341204	S2	Short	F	2	0.424242	0.463415	0.536585	0.1875	0.25	0.275	0.301587	N	N	Y	N	N	N	N	2.36065e-20	4.20205e-07	0.00167652	0.10165
3L	2341204	S2	Short	M	2	0.415842	0.440476	0.616162	0.107692	0.237288	0.305556	0.38806	N	N	Y	N	N	N	N	2.36065e-20	4.20205e-07	0.00167652	0.10165
3L	4532732	L2	Long	F	2	0.275862	0.261682	0.212121	0	0.015873	0	0	N	N	Y	N	N	N	N	3.88484e-05	0.00196086	4.79435e-10	0.38907
3L	4532732	L2	Long	M	2	0.3125	0.214953	0.25	0	0	0.0204082	0	N	N	Y	N	N	N	N	3.88484e-05	0.00196086	4.79435e-10	0.38907
3L	4532732	S2	Short	F	2	0.393939	0.261682	0.227273	0.2	0.011236	0	0	N	N	N	Y	N	N	N	3.88484e-05	0.00196086	4.79435e-10	0.38907
3L	4532732	S2	Short	M	2	0.22314	0.378049	0.282051	0.178947	0	0	0	N	N	N	Y	N	N	N	3.88484e-05	0.00196086	4.79435e-10	0.38907
3L	5598425	L2	Long	F	2	0.223529	0.0990099	0.248	0.15625	0.35	0.5	0.44	N	N	N	Y	N	N	N	7.90348e-05	2.22845e-10	0.00672452	0.0581912
3L	5598425	L2	Long	M	2	0.27907	0.134021	0.192308	0.157895	0.561224	0.359551	0.586957	N	N	N	Y	N	N	N	7.90348e-05	2.22845e-10	0.00672452	0.0581912
3L	5598425	S2	Short	F	2	0.307692	0.412844	0.247191	0.355556	0.0229885	0.259615	0.0441176	N	N	N	Y	N	N	N	7.90348e-05	2.22845e-10	0.00672452	0.0581912
3L	5598425	S2	Short	M	2	0.415254	0.552239	0.415493	0.307692	0.0967742	0.117021	0.0470588	N	N	N	Y	N	N	N	7.90348e-05	2.22845e-10	0.00672452	0.0581912
3L	5598426	L2	Long	F	2	0.22093	0.0961538	0.246154	0.159574	0.333333	0.5	0.445946	N	N	N	Y	N	N	N	7.69242e-05	6.3478e-11	0.00406606	0.0816417
3L	5598426	L2	Long	M	2	0.280899	0.123711	0.186667	0.142857	0.545455	0.359551	0.565217	N	N	N	Y	N	N	N	7.69242e-05	6.3478e-11	0.00406606	0.0816417
3L	5598426	S2	Short	F	2	0.293578	0.429907	0.244681	0.351648	0.0227273	0.25	0.0441176	N	N	N	Y	N	N	N	7.69242e-05	6.3478e-11	0.00406606	0.0816417
3L	5598426	S2	Short	M	2	0.411765	0.52381	0.41844	0.303797	0.0967742	0.114583	0.0465116	N	N	N	Y	N	N	N	7.69242e-05	6.3478e-11	0.00406606	0.0816417
3L	5598427	L2	Long	F	2	0.232558	0.0990099	0.246154	0.157895	0.337349	0.5	0.44	N	N	N	Y	N	N	N	2.34644e-05	8.55969e-11	0.0027059	0.127574
3L	5598427	L2	Long	M	2	0.280899	0.123711	0.186667	0.155844	0.545455	0.360465	0.571429	N	N	N	Y	N	N	N	2.34644e-05	8.55969e-11	0.0027059	0.127574
3L	5598427	S2	Short	F	2	0.304762	0.425926	0.239583	0.373626	0.0224719	0.245283	0.0428571	N	N	N	Y	N	N	N	2.34644e-05	8.55969e-11	0.0027059	0.127574
3L	5598427	S2	Short	M	2	0.410714	0.52381	0.412587	0.285714	0.0879121	0.112245	0.0454545	N	N	N	Y	N	N	N	2.34644e-05	8.55969e-11	0.0027059	0.127574
3L	5598430	L2	Long	F	2	0.22619	0.0952381	0.248062	0.166667	0.329268	0.5	0.434211	N	N	N	Y	N	N	N	3.86236e-05	2.36954e-11	0.00506192	0.0611097
3L	5598430	L2	Long	M	2	0.302326	0.126316	0.194444	0.141026	0.55	0.382022	0.55914	N	N	N	Y	N	N	N	3.86236e-05	2.36954e-11	0.00506192	0.0611097
3L	5598430	S2	Short	F	2	0.31068	0.447619	0.242105	0.354167	0.0224719	0.247619	0.0434783	N	N	N	Y	N	N	N	3.86236e-05	2.36954e-11	0.00506192	0.0611097
3L	5598430	S2	Short	M	2	0.438596	0.530303	0.413793	0.291139	0.105263	0.112245	0.045977	N	N	N	Y	N	N	N	3.86236e-05	2.36954e-11	0.00506192	0.0611097
3L	5670475	L2	Long	F	2	0.152778	0.020202	0.35	0.232323	0.362069	0.45283	0.454545	N	Y	N	N	N	N	N	1.52286e-06	1.65382e-15	0.000737437	0.0903727
3L	5670475	L2	Long	M	2	0.33	0.0964912	0.196078	0.315217	0.53	0.47541	0.571429	N	Y	N	N	N	N	N	1.52286e-06	1.65382e-15	0.000737437	0.0903727
3L	5670475	S2	Short	F	2	0.280992	0.554545	0.260417	0.416667	0.0465116	0.264957	0.0697674	N	N	N	Y	N	N	N	1.52286e-06	1.65382e-15	0.000737437	0.0903727
3L	5670475	S2	Short	M	2	0.422018	0.432692	0.432927	0.316456	0.0989011	0.184211	0.08	N	N	N	Y	N	N	N	1.52286e-06	1.65382e-15	0.000737437	0.0903727
3L	7944790	L2	Long	F	2	0.256757	0	0.046875	0.0128205	0.0192308	0	0	Y	N	N	N	N	N	N	0.537927	0.000157418	5.14616e-23	0.472387
3L	7944790	L2	Long	M	2	0.130435	0.019802	0.0235294	0.0266667	0.0309278	0	0	Y	N	N	N	N	N	N	0.537927	0.000157418	5.14616e-23	0.472387
3L	7944790	S2	Short	F	2	0.294737	0.223529	0.391304	0.265306	0.434783	0.47619	0.434211	N	N	N	Y	N	N	N	0.537927	0.000157418	5.14616e-23	0.472387
3L	7944790	S2	Short	M	2	0.424528	0.323944	0.389937	0.119565	0.527027	0.183673	0.529412	N	N	N	Y	N	N	N	0.537927	0.000157418	5.14616e-23	0.472387
3L	8229228	L1	Long	F	1	0.194444	0.235849	0.144444	0.162791	0.00719424	0	0	N	N	N	Y	N	N	N	8.18103e-23	0.0021447	7.79205e-09	0.134505
3L	8229228	L1	Long	M	1	0.333333	0.353659	0.174603	0.130952	0	0	0	N	N	N	Y	N	N	N	8.18103e-23	0.0021447	7.79205e-09	0.134505
3L	8229228	S1	Short	F	1	0.114754	0.235849	0.141414	0.288136	0.0842105	0.142857	0.146341	N	N	N	Y	N	N	N	8.18103e-23	0.0021447	7.79205e-09	0.134505
3L	8229228	S1	Short	M	1	0.210526	0.186813	0.205128	0.435294	0.0757576	0.261538	0.0240964	N	N	N	Y	N	N	N	8.18103e-23	0.0021447	7.79205e-09	0.134505
3L	8370339	L1	Long	F	1	0.246914	0.27619	0.15493	0	0	0	0	N	N	Y	N	N	N	N	3.56578e-79	0.0216523	3.63367e-62	0.0569747
3L	8370339	L1	Long	M	1	0.391753	0.144444	0.244186	0	0	0	0	N	N	Y	N	N	N	N	3.56578e-79	0.0216523	3.63367e-62	0.0569747
3L	8370339	S1	Short	F	1	0.312057	0.362637	0.445946	0.5	0.848485	0.869159	0.788462	N	N	N	Y	N	N	N	3.56578e-79	0.0216523	3.63367e-62	0.0569747
3L	8370339	S1	Short	M	1	0.241758	0.376471	0.32	0.361111	0.717949	0.748387	0.989011	N	N	N	Y	N	N	N	3.56578e-79	0.0216523	3.63367e-62	0.0569747
3L	8370364	L1	Long	F	1	0.247525	0.228814	0.139241	0	0	0	0	N	N	Y	N	N	N	N	9.96571e-90	0.00320646	1.06049e-76	0.166472
3L	8370364	L1	Long	M	1	0.367347	0.1875	0.267442	0	0	0	0	N	N	Y	N	N	N	N	9.96571e-90	0.00320646	1.06049e-76	0.166472
3L	8370364	S1	Short	F	1	0.310345	0.326316	0.463415	0.467391	0.830189	0.882883	0.796296	N	N	N	Y	N	N	N	9.96571e-90	0.00320646	1.06049e-76	0.166472
3L	8370364	S1	Short	M	1	0.252252	0.351648	0.298851	0.337349	0.693182	0.771605	0.977273	N	N	N	Y	N	N	N	9.96571e-90	0.00320646	1.06049e-76	0.166472
3L	8370389	L1	Long	F	1	0.243902	0.333333	0.15	0	0	0	0	N	N	Y	N	N	N	N	1.12923e-80	0.0173935	1.73103e-67	0.460665
3L	8370389	L1	Long	M	1	0.458824	0.257143	0.333333	0	0	0	0	N	N	Y	N	N	N	N	1.12923e-80	0.0173935	1.73103e-67	0.460665
3L	8370389	S1	Short	F	1	0.372093	0.354839	0.626667	0.56962	0.907216	0.90991	0.833333	N	N	N	Y	N	N	N	1.12923e-80	0.0173935	1.73103e-67	0.460665
3L	8370389	S1	Short	M	1	0.308511	0.445652	0.36	0.433735	0.813953	0.823529	0.98913	N	N	N	Y	N	N	N	1.12923e-80	0.0173935	1.73103e-67	0.460665
3L	8370390	L1	Long	F	1	0.2375	0.339806	0.163934	0	0	0	0	N	N	Y	N	N	N	N	1.65231e-79	0.0157719	7.42556e-66	0.686928
3L	8370390	L1	Long	M	1	0.433735	0.267606	0.323944	0	0	0	0	N	N	Y	N	N	N	N	1.65231e-79	0.0157719	7.42556e-66	0.686928
3L	8370390	S1	Short	F	1	0.381679	0.354167	0.621622	0.5625	0.887755	0.910714	0.834951	N	N	N	Y	N	N	N	1.65231e-79	0.0157719	7.42556e-66	0.686928
3L	8370390	S1	Short	M	1	0.290323	0.456522	0.367089	0.439024	0.809524	0.813333	0.989011	N	N	N	Y	N	N	N	1.65231e-79	0.0157719	7.42556e-66	0.686928
3L	8370400	L1	Long	F	1	0.259259	0.330189	0.164179	0.0138889	0	0	0	N	N	Y	N	N	N	N	7.64818e-82	0.0148013	2.51957e-69	0.186403
3L	8370400	L1	Long	M	1	0.436782	0.289474	0.320513	0	0	0	0	N	N	Y	N	N	N	N	7.64818e-82	0.0148013	2.51957e-69	0.186403
3L	8370400	S1	Short	F	1	0.382353	0.347368	0.644737	0.533333	0.89	0.894309	0.836364	N	N	N	Y	N	N	N	7.64818e-82	0.0148013	2.51957e-69	0.186403
3L	8370400	S1	Short	M	1	0.298969	0.416667	0.364706	0.420455	0.821429	0.835526	0.989474	N	N	N	Y	N	N	N	7.64818e-82	0.0148013	2.51957e-69	0.186403
3L	9057890	L2	Long	F	2	0.6	0.313253	0.426087	0.141304	0.4625	0.514706	0.425532	N	N	N	Y	N	N	N	0.0516694	1.21837e-09	0.0476202	0.0592373
3L	9057890	L2	Long	M	2	0.457831	0.424528	0.418367	0.202381	0.46988	0.634409	0.650485	N	N	N	Y	N	N	N	0.0516694	1.21837e-09	0.0476202	0.0592373
3L	9057890	S2	Short	F	2	0.674157	0.51087	0.458333	0.37963	0.194444	0.29	0.413333	N	N	N	Y	N	N	N	0.0516694	1.21837e-09	0.0476202	0.0592373
3L	9057890	S2	Short	M	2	0.45	0.55914	0.428571	0.551724	0.16092	0.215909	0.313953	N	N	N	Y	N	N	N	0.0516694	1.21837e-09	0.0476202	0.0592373
3L	9767315	L2	Long	F	2	0.282609	0.23913	0.376238	0.060241	0.354839	0.543478	0.388889	N	N	Y	N	N	N	N	3.91609e-14	0.00067927	0.0170739	0.207824
3L	9767315	L2	Long	M	2	0.391753	0.23	0.364583	0.148649	0.372549	0.525	0.537634	N	N	Y	N	N	N	N	3.91609e-14	0.00067927	0.0170739	0.207824
3L	9767315	S2	Short	F	2	0.258824	0.445652	0.222222	0.46281	0.28	0.613208	0.604938	N	N	Y	N	N	N	N	3.91609e-14	0.00067927	0.0170739	0.207824
3L	9767315	S2	Short	M	2	0.171429	0.376623	0.269504	0.6	0.304348	0.37037	0.551724	N	N	Y	N	N	N	N	3.91609e-14	0.00067927	0.0170739	0.207824
3L	10236633	L2	Long	F	2	0.492958	0.353846	0.30303	0.0470588	0.326531	0.609756	0.426471	N	N	Y	N	N	N	N	0.0108485	8.69914e-08	0.0237104	0.245954
3L	10236633	L2	Long	M	2	0.416667	0.318681	0.443182	0.15625	0.439024	0.576471	0.60241	N	N	Y	N	N	N	N	0.0108485	8.69914e-08	0.0237104	0.245954
3L	10236633	S2	Short	F	2	0.708861	0.506024	0.545455	0.654762	0.416667	0.409639	0.866667	N	N	N	N	N	Y	N	0.0108485	8.69914e-08	0.0237104	0.245954
3L	10236633	S2	Short	M	2	0.378947	0.546512	0.488	0.493151	0.382716	0.4375	0.683544	N	N	N	N	N	Y	N	0.0108485	8.69914e-08	0.0237104	0.245954
3L	10760218	L2	Long	F	2	0.310811	0.188889	0.25	0	0	0	0	N	N	Y	N	N	N	N	0.106455	0.00106407	1.04388e-20	0.252033
3L	10760218	L2	Long	M	2	0.259259	0.0540541	0.171053	0	0	0	0	N	N	Y	N	N	N	N	0.106455	0.00106407	1.04388e-20	0.252033
3L	10760218	S2	Short	F	2	0.107527	0.144578	0.105263	0.244444	0.0125	0.0851064	0.186667	N	N	N	Y	N	N	N	0.106455	0.00106407	1.04388e-20	0.252033
3L	10760218	S2	Short	M	2	0.106796	0.109756	0.12931	0.272727	0	0.0294118	0.0795455	N	N	N	Y	N	N	N	0.106455	0.00106407	1.04388e-20	0.252033
3L	11311484	L2	Long	F	2	0.575	0.603774	0.409091	0.116883	0.0892857	0.0777778	0.114583	N	N	Y	N	N	N	N	4.68339e-06	0.0118863	1.24604e-45	0.26929
3L	11311484	L2	Long	M	2	0.529412	0.43617	0.39759	0.115385	0.060241	0.129032	0.0940171	N	N	Y	N	N	N	N	4.68339e-06	0.0118863	1.24604e-45	0.26929
3L	11311484	S2	Short	F	2	0.414894	0.446602	0.379747	0.424242	0.0307692	0.178947	0.516129	N	N	N	Y	N	Y	N	4.68339e-06	0.0118863	1.24604e-45	0.26929
3L	11311484	S2	Short	M	2	0.317757	0.432099	0.434783	0.379747	0.118421	0.298851	0.575342	N	N	N	Y	N	Y	N	4.68339e-06	0.0118863	1.24604e-45	0.26929
3L	11311495	L2	Long	F	2	0.560976	0.578431	0.457831	0.133333	0.0892857	0.0804598	0.125	N	N	Y	N	N	N	N	6.6607e-06	0.00747235	9.05439e-45	0.219616
3L	11311495	L2	Long	M	2	0.544444	0.463918	0.426829	0.1375	0.0779221	0.123596	0.0925926	N	N	Y	N	N	N	N	6.6607e-06	0.00747235	9.05439e-45	0.219616
3L	11311495	S2	Short	F	2	0.421569	0.398058	0.409639	0.427083	0.0441176	0.168421	0.507246	N	N	N	Y	N	N	N	6.6607e-06	0.00747235	9.05439e-45	0.219616
3L	11311495	S2	Short	M	2	0.346939	0.418605	0.419355	0.410959	0.130952	0.3	0.546667	N	N	N	Y	N	N	N	6.6607e-06	0.00747235	9.05439e-45	0.219616
3L	11897489	L1	Long	F	1	0.440476	0.241379	0.224138	0.392857	0.682243	0.891566	0.960784	N	N	N	Y	N	N	N	3.53552e-06	0.000839191	0.00791702	0.0927541
3L	11897489	L1	Long	M	1	0.337079	0.320513	0.391304	0.316667	0.80198	0.932432	0.865385	N	N	N	Y	N	N	N	3.53552e-06	0.000839191	0.00791702	0.0927541
3L	11897489	S1	Short	F	1	0.307087	0.361446	0.3125	0.290323	0.0990099	0.284211	0.507463	N	N	N	N	N	Y	N	3.53552e-06	0.000839191	0.00791702	0.0927541
3L	11897489	S1	Short	M	1	0.311111	0.333333	0.280702	0.289157	0.297297	0.184211	0.555556	N	N	N	N	N	Y	N	3.53552e-06	0.000839191	0.00791702	0.0927541
3L	11916232	L1	Long	F	1	0.55	0.551724	0.61194	0.407407	0.754902	0.966667	0.971429	N	N	N	Y	N	N	N	3.71177e-07	3.25351e-06	0.00312621	0.291681
3L	11916232	L1	Long	M	1	0.532609	0.443038	0.546512	0.313433	0.754237	0.880952	0.921569	N	N	N	Y	N	N	N	3.71177e-07	3.25351e-06	0.00312621	0.291681
3L	11916232	S1	Short	F	1	0.515152	0.46875	0.392857	0.431034	0.533333	0.561224	0.921053	N	N	N	N	N	Y	N	3.71177e-07	3.25351e-06	0.00312621	0.291681
3L	11916232	S1	Short	M	1	0.506849	0.470588	0.461538	0.473118	0.546875	0.430894	0.785714	N	N	N	N	N	Y	N	3.71177e-07	3.25351e-06	0.00312621	0.291681
3L	11916232	S2	Short	F	2	0.342342	0.375	0.484848	0.401961	0.736842	0.61	0.25	N	N	N	N	N	Y	N	3.71177e-07	3.25351e-06	0.00312621	0.291681
3L	11916232	S2	Short	M	2	0.415929	0.366667	0.394161	0.472973	0.632353	0.468085	0.180723	N	N	N	N	N	Y	N	3.71177e-07	3.25351e-06	0.00312621	0.291681
3L	12081097	L1	Long	F	1	0.421687	0.330357	0.369231	0.0612245	0	0	0	N	N	Y	N	N	N	N	3.76854e-08	1.88592e-10	2.64665e-52	0.118797
3L	12081097	L1	Long	M	1	0.329412	0.172043	0.25	0.0263158	0	0	0	N	N	Y	N	N	N	N	3.76854e-08	1.88592e-10	2.64665e-52	0.118797
3L	12081097	L2	Long	F	2	0.411765	0.30303	0.221477	0	0	0	0	N	N	Y	N	N	N	N	3.76854e-08	1.88592e-10	2.64665e-52	0.118797
3L	12081097	L2	Long	M	2	0.371429	0.213115	0.207207	0.0235294	0	0	0	N	N	Y	N	N	N	N	3.76854e-08	1.88592e-10	2.64665e-52	0.118797
3L	12081097	S2	Short	F	2	0.193798	0.226415	0.193548	0.165138	0	0.0188679	0.117647	N	N	N	Y	N	N	N	3.76854e-08	1.88592e-10	2.64665e-52	0.118797
3L	12081097	S2	Short	M	2	0.221374	0.214286	0.217949	0.126126	0	0.0208333	0.14	N	N	N	Y	N	N	N	3.76854e-08	1.88592e-10	2.64665e-52	0.118797
3L	12403045	L2	Long	F	2	0.340659	0.0588235	0.17757	0	0	0	0	Y	N	N	N	N	N	N	0.0107069	4.19739e-05	4.8085e-38	0.194423
3L	12403045	L2	Long	M	2	0.27907	0.1	0.103448	0	0	0	0	Y	N	N	N	N	N	N	0.0107069	4.19739e-05	4.8085e-38	0.194423
3L	12403045	S2	Short	F	2	0.21978	0.188679	0.212121	0.369565	0.0549451	0.157407	0.46875	N	N	N	Y	N	N	N	0.0107069	4.19739e-05	4.8085e-38	0.194423
3L	12403045	S2	Short	M	2	0.212389	0.386364	0.294964	0.348485	0.146341	0.337838	0.536585	N	N	N	Y	N	N	N	0.0107069	4.19739e-05	4.8085e-38	0.194423
3L	12665911	L2	Long	F	2	0.426829	0.268817	0.217391	0	0	0	0	N	N	Y	N	N	N	N	0.0784697	0.00235759	1.30974e-37	0.369533
3L	12665911	L2	Long	M	2	0.430108	0.1625	0.173333	0	0	0	0	N	N	Y	N	N	N	N	0.0784697	0.00235759	1.30974e-37	0.369533
3L	12665911	S2	Short	F	2	0.240506	0.333333	0.333333	0.477778	0.235955	0.197802	0.53125	N	N	N	Y	N	N	N	0.0784697	0.00235759	1.30974e-37	0.369533
3L	12665911	S2	Short	M	2	0.185185	0.352113	0.441176	0.5375	0.138889	0.481481	0.457447	N	N	N	Y	N	N	N	0.0784697	0.00235759	1.30974e-37	0.369533
3L	12729148	L1	Long	F	1	0.0869565	0.366337	0.516129	0.346667	0.46281	0.59	0.708861	Y	N	N	N	N	N	N	6.12252e-13	6.5977e-06	0.00708709	0.19775
3L	12729148	L1	Long	M	1	0.105263	0.37037	0.479167	0.425	0.367347	0.591398	0.654867	Y	N	N	N	N	N	N	6.12252e-13	6.5977e-06	0.00708709	0.19775
3L	12729148	S1	Short	F	1	0.140187	0.0505051	0.0140845	0.158537	0.0987654	0.263636	0.443038	N	N	N	N	N	Y	N	6.12252e-13	6.5977e-06	0.00708709	0.19775
3L	12729148	S1	Short	M	1	0.128205	0.0923077	0.0410959	0.214286	0.194444	0.152672	0.528571	N	N	N	N	N	Y	N	6.12252e-13	6.5977e-06	0.00708709	0.19775
3L	12742258	L1	Long	F	1	0.483871	0.525862	0.52381	0.505495	0.829457	1	0.9625	N	N	N	Y	N	N	N	8.46532e-23	7.31089e-12	5.36008e-08	0.0578819
3L	12742258	L1	Long	M	1	0.322581	0.666667	0.622222	0.558442	0.815789	0.924051	0.86087	N	N	N	Y	N	N	N	8.46532e-23	7.31089e-12	5.36008e-08	0.0578819
3L	12742258	L2	Long	F	2	0.414634	0.245455	0.266667	0.0105263	0	0	0	N	N	Y	N	N	N	N	8.46532e-23	7.31089e-12	5.36008e-08	0.0578819
3L	12742258	L2	Long	M	2	0.376344	0.212963	0.305263	0	0	0.00934579	0	N	N	Y	N	N	N	N	8.46532e-23	7.31089e-12	5.36008e-08	0.0578819
3L	12742258	S2	Short	F	2	0.189474	0.229167	0.292929	0.365854	0.75	0.789916	0.320513	N	N	N	Y	N	N	N	8.46532e-23	7.31089e-12	5.36008e-08	0.0578819
3L	12742258	S2	Short	M	2	0.238095	0.207792	0.267123	0.291667	0.675676	0.402062	0.426966	N	N	N	Y	N	N	N	8.46532e-23	7.31089e-12	5.36008e-08	0.0578819
3L	12886890	L2	Long	F	2	0.30303	0.240964	0.205882	0.028169	0	0	0	N	N	Y	N	N	N	N	1.9981e-33	4.60221e-13	7.85037e-11	0.0925806
3L	12886890	L2	Long	M	2	0.349206	0.16092	0.267327	0.0103093	0	0.0103093	0	N	N	Y	N	N	N	N	1.9981e-33	4.60221e-13	7.85037e-11	0.0925806
3L	12886890	S2	Short	F	2	0.1	0.091954	0.193182	0.222222	0.75	0.754717	0.377049	N	N	N	Y	N	N	N	1.9981e-33	4.60221e-13	7.85037e-11	0.0925806
3L	12886890	S2	Short	M	2	0.219512	0.0875	0.175439	0.333333	0.8	0.469136	0.478261	N	N	N	Y	N	N	N	1.9981e-33	4.60221e-13	7.85037e-11	0.0925806
3L	12956188	L2	Long	F	2	0.37037	0.191176	0.263736	0	0	0	0	N	N	Y	N	N	N	N	0.000335687	0.0219343	7.37506e-33	0.665522
3L	12956188	L2	Long	M	2	0.28	0.0963855	0.166667	0	0	0	0	N	N	Y	N	N	N	N	0.000335687	0.0219343	7.37506e-33	0.665522
3L	12956188	S2	Short	F	2	0.382716	0.291139	0.170732	0.424242	0.0833333	0.173469	0.4375	N	N	N	Y	N	N	N	0.000335687	0.0219343	7.37506e-33	0.665522
3L	12956188	S2	Short	M	2	0.244681	0.413043	0.330357	0.333333	0.0879121	0.311688	0.573333	N	N	N	Y	N	N	N	0.000335687	0.0219343	7.37506e-33	0.665522
3L	13033085	L2	Long	F	2	0.387755	0.211765	0.264151	0.0224719	0	0	0	N	N	Y	N	N	N	N	4.45618e-32	5.1855e-16	7.1464e-12	0.0733259
3L	13033085	L2	Long	M	2	0.373333	0.153846	0.313725	0.015625	0	0.0227273	0	N	N	Y	N	N	N	N	4.45618e-32	5.1855e-16	7.1464e-12	0.0733259
3L	13033085	S2	Short	F	2	0.13	0.18	0.228261	0.316239	0.731343	0.766129	0.486486	N	N	N	Y	N	N	N	4.45618e-32	5.1855e-16	7.1464e-12	0.0733259
3L	13033085	S2	Short	M	2	0.247525	0.154762	0.240876	0.25641	0.663043	0.453704	0.456311	N	N	N	Y	N	N	N	4.45618e-32	5.1855e-16	7.1464e-12	0.0733259
3L	13404305	L2	Long	F	2	0.493671	0.171171	0.231481	0	0	0	0	Y	N	Y	N	N	N	N	1.54219e-09	0.0203768	2.64224e-39	0.079474
3L	13404305	L2	Long	M	2	0.365854	0.135922	0.11828	0	0	0	0	Y	N	Y	N	N	N	N	1.54219e-09	0.0203768	2.64224e-39	0.079474
3L	13404305	S2	Short	F	2	0.324324	0.526316	0.375	0.474138	0.134146	0.184874	0.644444	N	N	N	Y	N	Y	N	1.54219e-09	0.0203768	2.64224e-39	0.079474
3L	13404305	S2	Short	M	2	0.219512	0.506667	0.415493	0.520833	0.289157	0.494118	0.684211	N	N	N	Y	N	Y	N	1.54219e-09	0.0203768	2.64224e-39	0.079474
3L	13981716	L2	Long	F	2	0.551724	0.245902	0.330645	0.0898876	0.0147059	0	0	Y	N	N	N	N	N	N	1.98962e-13	0.0118424	1.85027e-64	0.063622
3L	13981716	L2	Long	M	2	0.536082	0.194175	0.175	0.164706	0.049505	0	0	Y	N	N	N	N	N	N	1.98962e-13	0.0118424	1.85027e-64	0.063622
3L	13981716	S2	Short	F	2	0.362832	0.477064	0.326531	0.461538	0.375	0.177966	0.741935	N	N	N	N	N	Y	N	1.98962e-13	0.0118424	1.85027e-64	0.063622
3L	13981716	S2	Short	M	2	0.222222	0.531915	0.353333	0.426966	0.30303	0.521277	0.75	N	N	N	N	N	Y	N	1.98962e-13	0.0118424	1.85027e-64	0.063622
3L	14365866	L2	Long	F	2	0.666667	0.290698	0.33	0.115942	0	0	0	Y	N	N	N	N	N	N	2.9557e-15	0.0241287	3.03505e-57	0.335409
3L	14365866	L2	Long	M	2	0.527027	0.216867	0.247423	0.178571	0.0322581	0	0	Y	N	N	N	N	N	N	2.9557e-15	0.0241287	3.03505e-57	0.335409
3L	14365866	S2	Short	F	2	0.341463	0.468354	0.433735	0.452632	0.310811	0.241758	0.760563	N	N	N	N	N	Y	N	2.9557e-15	0.0241287	3.03505e-57	0.335409
3L	14365866	S2	Short	M	2	0.31746	0.595238	0.444444	0.5	0.407895	0.612903	0.758621	N	N	N	N	N	Y	N	2.9557e-15	0.0241287	3.03505e-57	0.335409
3L	14972047	L1	Long	F	1	0.395833	0.393939	0.297872	0.518072	0.2	0.0352941	0.047619	N	N	N	Y	N	N	N	4.13381e-05	0.0319622	1.01174e-28	0.139981
3L	14972047	L1	Long	M	1	0.282353	0.277778	0.126582	0.461538	0.161905	0.126582	0.122642	N	N	N	Y	N	N	N	4.13381e-05	0.0319622	1.01174e-28	0.139981
3L	14972047	S1	Short	F	1	0.4	0.383721	0.434211	0.555556	0.8375	0.746988	0.391892	N	N	N	N	N	Y	N	4.13381e-05	0.0319622	1.01174e-28	0.139981
3L	14972047	S1	Short	M	1	0.469136	0.454545	0.584615	0.646341	0.695652	0.686957	0.333333	N	N	N	N	N	Y	N	4.13381e-05	0.0319622	1.01174e-28	0.139981
3L	14972049	L1	Long	F	1	0.387755	0.390625	0.3	0.5125	0.213483	0.0235294	0.0465116	N	N	N	Y	N	N	N	1.83565e-05	0.0195426	9.66437e-28	0.124102
3L	14972049	L1	Long	M	1	0.275862	0.272727	0.134146	0.469697	0.163462	0.135802	0.127451	N	N	N	Y	N	N	N	1.83565e-05	0.0195426	9.66437e-28	0.124102
3L	14972049	S1	Short	F	1	0.398058	0.406977	0.441558	0.565217	0.835443	0.755814	0.4	N	N	N	N	N	Y	N	1.83565e-05	0.0195426	9.66437e-28	0.124102
3L	14972049	S1	Short	M	1	0.481013	0.447368	0.584615	0.646341	0.686567	0.705357	0.3375	N	N	N	N	N	Y	N	1.83565e-05	0.0195426	9.66437e-28	0.124102
3L	15140286	L1	Long	F	1	0.392857	0.471429	0.338028	0.0357143	0	0	0.0153846	N	N	Y	N	N	N	N	1.6597e-81	2.86705e-06	5.97698e-101	0.114347
3L	15140286	L1	Long	M	1	0.441558	0.257143	0.225352	0.0375	0	0	0	N	N	Y	N	N	N	N	1.6597e-81	2.86705e-06	5.97698e-101	0.114347
3L	15140286	L2	Long	F	2	0.780822	0.367089	0.293578	0.109091	0.0322581	0	0	Y	N	N	N	N	N	N	1.6597e-81	2.86705e-06	5.97698e-101	0.114347
3L	15140286	L2	Long	M	2	0.617647	0.27907	0.257143	0.12069	0.0549451	0.0243902	0	Y	N	N	N	N	N	N	1.6597e-81	2.86705e-06	5.97698e-101	0.114347
3L	15140286	S1	Short	F	1	0.368852	0.362637	0.52	0.888889	0.960526	0.954023	0.885057	N	N	Y	N	N	N	N	1.6597e-81	2.86705e-06	5.97698e-101	0.114347
3L	15140286	S1	Short	M	1	0.472973	0.378049	0.41791	0.84375	0.969697	0.95283	0.971014	N	N	Y	N	N	N	N	1.6597e-81	2.86705e-06	5.97698e-101	0.114347
3L	15206232	L1	Long	F	1	0.365079	0.365591	0.185185	0.463415	0.25	0.01	0.0818182	N	N	N	N	Y	N	N	1.11165e-05	1.47941e-05	1.572e-22	0.0948247
3L	15206232	L1	Long	M	1	0.26087	0.256757	0.24359	0.458333	0.264463	0.0941176	0.14876	N	N	N	N	Y	N	N	1.11165e-05	1.47941e-05	1.572e-22	0.0948247
3L	15206232	S1	Short	F	1	0.435484	0.4875	0.571429	0.634921	0.811765	0.739496	0.432099	N	N	N	N	N	Y	N	1.11165e-05	1.47941e-05	1.572e-22	0.0948247
3L	15206232	S1	Short	M	1	0.550459	0.371795	0.5	0.591398	0.546667	0.704545	0.347368	N	N	N	N	N	Y	N	1.11165e-05	1.47941e-05	1.572e-22	0.0948247
3L	15268211	L2	Long	F	2	0.649123	0.240964	0.235294	0.0422535	0	0	0	Y	N	N	N	N	N	N	6.62322e-76	0.00143617	6.82586e-66	0.286593
3L	15268211	L2	Long	M	2	0.457831	0.232323	0.192771	0.0114943	0	0	0	Y	N	N	N	N	N	N	6.62322e-76	0.00143617	6.82586e-66	0.286593
3L	15268211	S2	Short	F	2	0.314286	0.445783	0.47191	0.677778	0.469388	0.474359	0.9375	N	N	N	N	N	Y	N	6.62322e-76	0.00143617	6.82586e-66	0.286593
3L	15268211	S2	Short	M	2	0.298246	0.492537	0.5	0.433333	0.571429	0.764706	0.920635	N	N	N	N	N	Y	N	6.62322e-76	0.00143617	6.82586e-66	0.286593
3L	15408256	L1	Long	F	1	0.344262	0.225806	0.259259	0	0	0	0	N	N	Y	N	N	N	N	7.09621e-128	3.37318e-07	7.1074e-86	0.160483
3L	15408256	L1	Long	M	1	0.22973	0.135593	0.118812	0	0	0	0.008	N	N	Y	N	N	N	N	7.09621e-128	3.37318e-07	7.1074e-86	0.160483
3L	15408256	S1	Short	F	1	0.126126	0.222222	0.467742	0.685393	0.967742	0.968	0.9	N	N	Y	Y	N	N	N	7.09621e-128	3.37318e-07	7.1074e-86	0.160483
3L	15408256	S1	Short	M	1	0.28125	0.164557	0.246575	0.731183	0.967213	0.900763	0.952941	N	N	Y	Y	N	N	N	7.09621e-128	3.37318e-07	7.1074e-86	0.160483
3L	15508428	L1	Long	F	1	0.3125	0.42268	0.352941	0.521739	0.211538	0.0119048	0.0714286	N	N	N	Y	N	N	N	5.21452e-10	0.00416599	3.61514e-36	0.169996
3L	15508428	L1	Long	M	1	0.337209	0.25	0.231884	0.486486	0.198198	0.10101	0.131313	N	N	N	Y	N	N	N	5.21452e-10	0.00416599	3.61514e-36	0.169996
3L	15508428	S1	Short	F	1	0.401869	0.48913	0.566265	0.653846	0.815789	0.76699	0.410256	N	N	N	N	N	Y	N	5.21452e-10	0.00416599	3.61514e-36	0.169996
3L	15508428	S1	Short	M	1	0.569767	0.405063	0.558442	0.55	0.628205	0.858333	0.394366	N	N	N	N	N	Y	N	5.21452e-10	0.00416599	3.61514e-36	0.169996
3L	16181355	L1	Long	F	1	0.625	0.294872	0.245614	0.378049	0.113636	0.046875	0.0120482	Y	N	N	N	N	N	N	0.0132867	1.12997e-11	1.16863e-15	0.119443
3L	16181355	L1	Long	M	1	0.653846	0.230769	0.275862	0.402985	0.28866	0.109756	0.11828	Y	N	N	N	N	N	N	0.0132867	1.12997e-11	1.16863e-15	0.119443
3L	16181355	S1	Short	F	1	0.43	0.338462	0.430556	0.387097	0.131579	0.255556	0.646341	N	N	N	N	N	Y	N	0.0132867	1.12997e-11	1.16863e-15	0.119443
3L	16181355	S1	Short	M	1	0.450704	0.396825	0.45098	0.35443	0.275362	0.31	0.565789	N	N	N	N	N	Y	N	0.0132867	1.12997e-11	1.16863e-15	0.119443
3L	16181355	S2	Short	F	2	0.287671	0.350649	0.375	0.505263	0.655172	0.680851	0.183673	N	N	N	N	N	Y	N	0.0132867	1.12997e-11	1.16863e-15	0.119443
3L	16181355	S2	Short	M	2	0.258824	0.257576	0.370968	0.555556	0.591549	0.426966	0.236111	N	N	N	N	N	Y	N	0.0132867	1.12997e-11	1.16863e-15	0.119443
3L	16356402	L1	Long	F	1	0.363636	0.33	0.311475	0.0126582	0	0	0	N	N	Y	N	N	N	N	2.32241e-105	0.00039452	4.5568e-48	0.0617497
3L	16356402	L1	Long	M	1	0.333333	0.186667	0.15	0	0	0	0	N	N	Y	N	N	N	N	2.32241e-105	0.00039452	4.5568e-48	0.0617497
3L	16356402	S1	Short	F	1	0.204819	0.431818	0.545455	0.75	0.971429	0.971698	0.952941	N	N	N	Y	N	N	N	2.32241e-105	0.00039452	4.5568e-48	0.0617497
3L	16356402	S1	Short	M	1	0.28866	0.265823	0.571429	0.666667	0.987013	0.952381	0.979167	N	N	N	Y	N	N	N	2.32241e-105	0.00039452	4.5568e-48	0.0617497
3L	16468935	L1	Long	F	1	0.68254	0.305263	0.223881	0.391304	0.157895	0.0533333	0.0574713	Y	N	N	Y	N	N	N	0.0106696	2.39909e-06	8.61684e-11	0.0964617
3L	16468935	L1	Long	M	1	0.569892	0.181818	0.302083	0.512195	0.192982	0.10989	0.110236	Y	N	N	Y	N	N	N	0.0106696	2.39909e-06	8.61684e-11	0.0964617
3L	16468935	S1	Short	F	1	0.283019	0.307692	0.27027	0.352113	0.117021	0.333333	0.560976	N	N	N	N	N	Y	N	0.0106696	2.39909e-06	8.61684e-11	0.0964617
3L	16468935	S1	Short	M	1	0.444444	0.511628	0.571429	0.292135	0.246753	0.291971	0.666667	N	N	N	N	N	Y	N	0.0106696	2.39909e-06	8.61684e-11	0.0964617
3L	16936088	L1	Long	F	1	0.340426	0.318681	0.293103	0.0769231	0	0	0	N	N	Y	N	N	N	N	0.750793	0.000573317	8.15139e-11	0.0562412
3L	16936088	L1	Long	M	1	0.373134	0.508772	0.403226	0.0416667	0	0	0	N	N	Y	N	N	N	N	0.750793	0.000573317	8.15139e-11	0.0562412
3L	16936088	S1	Short	F	1	0.48	0.289157	0.291667	0.603448	0.130435	0.25	0.410714	N	N	N	Y	N	N	N	0.750793	0.000573317	8.15139e-11	0.0562412
3L	16936088	S1	Short	M	1	0.272727	0.433962	0.235294	0.454545	0.285714	0.27619	0.529412	N	N	N	Y	N	N	N	0.750793	0.000573317	8.15139e-11	0.0562412
3L	19478037	L1	Long	F	1	0.117021	0.195122	0.25	0.286957	0.274809	0.130841	0.505155	N	N	N	N	N	Y	N	1.34329e-38	1.04249e-10	2.17895e-11	0.771455
3L	19478037	L1	Long	M	1	0.136986	0.0833333	0.0857143	0.265957	0.278689	0.186275	0.459677	N	N	N	N	N	Y	N	1.34329e-38	1.04249e-10	2.17895e-11	0.771455
3L	19478037	S1	Short	F	1	0.0530303	0.185185	0.100775	0.107843	0.141667	0.139241	0.267123	N	N	N	N	N	Y	N	1.34329e-38	1.04249e-10	2.17895e-11	0.771455
3L	19478037	S1	Short	M	1	0.115385	0.0693069	0.0721649	0.106557	0.212598	0.110553	0.362069	N	N	N	N	N	Y	N	1.34329e-38	1.04249e-10	2.17895e-11	0.771455
3L	24268127	L1	Long	F	1	0.363636	0.549451	0.594203	0.732673	0.617391	0.461538	0.867188	N	N	N	N	N	Y	N	8.35861e-66	0.00256701	5.8588e-34	0.704311
3L	24268127	L1	Long	M	1	0.447368	0.521127	0.480769	0.7	0.661017	0.619048	0.836207	N	N	N	N	N	Y	N	8.35861e-66	0.00256701	5.8588e-34	0.704311
3L	24268127	S1	Short	F	1	0.5	0.747664	0.630769	0.876543	0.989583	0.937984	0.895522	N	N	N	Y	N	N	N	8.35861e-66	0.00256701	5.8588e-34	0.704311
3L	24268127	S1	Short	M	1	0.542553	0.47561	0.666667	0.634409	0.946237	0.916667	0.9875	N	N	N	Y	N	N	N	8.35861e-66	0.00256701	5.8588e-34	0.704311
3R	7739022	L2	Long	F	2	0.511111	0.43956	0.413043	0.333333	0.43662	0.625	0.27957	N	N	N	N	N	Y	N	4.05403e-52	4.83466e-06	1.76518e-21	0.0646957
3R	7739022	L2	Long	M	2	0.518987	0.566265	0.535714	0.452632	0.55	0.570175	0.353448	N	N	N	N	N	Y	N	4.05403e-52	4.83466e-06	1.76518e-21	0.0646957
3R	7739022	S1	Short	F	1	0.366972	0.609375	0.382353	0.68	0.97561	0.966667	1	N	N	N	Y	N	N	N	4.05403e-52	4.83466e-06	1.76518e-21	0.0646957
3R	7739022	S1	Short	M	1	0.463918	0.38961	0.607843	0.380952	0.962963	0.708333	1	N	N	N	Y	N	N	N	4.05403e-52	4.83466e-06	1.76518e-21	0.0646957
3R	7739022	S2	Short	F	2	0.435897	0.226667	0.254237	0.77551	0.615385	0.448718	0.857143	N	N	Y	N	N	N	N	4.05403e-52	4.83466e-06	1.76518e-21	0.0646957
3R	7739022	S2	Short	M	2	0.242424	0.236364	0.27907	0.719298	0.75	0.86	0.727273	N	N	Y	N	N	N	N	4.05403e-52	4.83466e-06	1.76518e-21	0.0646957
3R	14353188	L1	Long	F	1	0.380282	0.13913	0.22449	0	0	0	0	N	N	Y	N	N	N	N	8.04982e-08	0.0159461	2.18581e-20	0.0556921
3R	14353188	L1	Long	M	1	0.371134	0.210526	0.0777778	0	0	0	0	N	N	Y	N	N	N	N	8.04982e-08	0.0159461	2.18581e-20	0.0556921
3R	14353188	S1	Short	F	1	0.2	0.212766	0.219178	0.333333	0.305085	0.156028	0.35	N	N	N	N	N	Y	N	8.04982e-08	0.0159461	2.18581e-20	0.0556921
3R	14353188	S1	Short	M	1	0.309278	0.306122	0.15625	0.416667	0.282353	0.251337	0.645161	N	N	N	N	N	Y	N	8.04982e-08	0.0159461	2.18581e-20	0.0556921
3R	14672172	L1	Long	F	1	0.275362	0.398148	0.450704	0.75	0.773913	0.955056	1	N	N	Y	N	N	N	N	8.68068e-06	2.45224e-06	0.000265582	0.330488
3R	14672172	L1	Long	M	1	0.444444	0.487179	0.392405	0.787879	0.805556	1	0.916667	N	N	Y	N	N	N	N	8.68068e-06	2.45224e-06	0.000265582	0.330488
3R	14672172	S1	Short	F	1	0.477612	0.488636	0.4	0.480519	0.46	0.689922	0.409091	N	N	N	N	N	Y	N	8.68068e-06	2.45224e-06	0.000265582	0.330488
3R	14672172	S1	Short	M	1	0.426829	0.351351	0.430556	0.522222	0.613636	0.770992	0.421053	N	N	N	N	N	Y	N	8.68068e-06	2.45224e-06	0.000265582	0.330488
3R	14672178	L1	Long	F	1	0.735294	0.611111	0.5	0.252525	0.225806	0.0430108	0	N	N	Y	N	N	N	N	7.95802e-06	1.02013e-06	0.000372997	0.189999
3R	14672178	L1	Long	M	1	0.542169	0.518987	0.585366	0.208955	0.188679	0	0.0873786	N	N	Y	N	N	N	N	7.95802e-06	1.02013e-06	0.000372997	0.189999
3R	14672178	S1	Short	F	1	0.503597	0.488889	0.586667	0.487179	0.576087	0.314516	0.556818	N	N	N	N	N	Y	N	7.95802e-06	1.02013e-06	0.000372997	0.189999
3R	14672178	S1	Short	M	1	0.56962	0.625	0.558442	0.461538	0.393258	0.195489	0.589744	N	N	N	N	N	Y	N	7.95802e-06	1.02013e-06	0.000372997	0.189999
3R	23303902	L1	Long	F	1	0.523256	0.535354	0.73913	0.926829	0.697674	1	1	N	N	N	N	Y	N	Y	2.42751e-06	1.78003e-05	0.000883729	0.0549578
3R	23303902	L1	Long	M	1	0.551282	0.578313	0.7	0.706667	0.803279	0.988235	0.934959	N	N	N	N	Y	N	Y	2.42751e-06	1.78003e-05	0.000883729	0.0549578
3R	23303902	S1	Short	F	1	0.515873	0.381818	0.321429	0.685714	0.68	0.756522	0.904762	N	N	Y	N	N	N	Y	2.42751e-06	1.78003e-05	0.000883729	0.0549578
3R	23303902	S1	Short	M	1	0.420455	0.342857	0.358209	0.734043	0.709302	0.713235	0.756098	N	N	Y	N	N	N	Y	2.42751e-06	1.78003e-05	0.000883729	0.0549578
3R	26079516	L2	Long	F	2	0.4	0.0181818	0.148148	0.0208333	0	0	0	Y	N	N	N	N	N	Y	8.40903e-77	2.4624e-05	4.34564e-71	0.266253
3R	26079516	L2	Long	M	2	0.316456	0.0337079	0.0617284	0.0365854	0	0	0	Y	N	N	N	N	N	Y	8.40903e-77	2.4624e-05	4.34564e-71	0.266253
3R	26079516	S1	Short	F	1	0.24031	0.12766	0.111111	0.5	0.532468	0.708029	0.725275	N	N	Y	N	N	N	Y	8.40903e-77	2.4624e-05	4.34564e-71	0.266253
3R	26079516	S1	Short	M	1	0.221053	0.262136	0.19403	0.456522	0.778846	0.592308	0.923913	N	N	Y	N	N	N	Y	8.40903e-77	2.4624e-05	4.34564e-71	0.266253
3R	26079516	S2	Short	F	2	0.3125	0.525	0.487805	0.539216	0.463768	0.777778	0.876712	N	N	N	N	Y	N	Y	8.40903e-77	2.4624e-05	4.34564e-71	0.266253
3R	26079516	S2	Short	M	2	0.404255	0.272727	0.366412	0.5375	0.423077	0.806818	0.617978	N	N	N	N	Y	N	Y	8.40903e-77	2.4624e-05	4.34564e-71	0.266253
3R	26081752	L2	Long	F	2	0.213333	0.0416667	0.233333	0.140625	0.0181818	0.0289855	0.0140845	Y	N	N	N	N	N	Y	8.32718e-56	0.0140896	1.32947e-65	0.24056
3R	26081752	L2	Long	M	2	0.309859	0.032967	0.0909091	0.0416667	0.0135135	0.021978	0.0555556	Y	N	N	N	N	N	Y	8.32718e-56	0.0140896	1.32947e-65	0.24056
3R	26081752	S2	Short	F	2	0.310345	0.461538	0.378378	0.451613	0.457143	0.797753	0.893333	N	N	N	N	Y	N	Y	8.32718e-56	0.0140896	1.32947e-65	0.24056
3R	26081752	S2	Short	M	2	0.293333	0.260274	0.363636	0.444444	0.5	0.80198	0.716216	N	N	N	N	Y	N	Y	8.32718e-56	0.0140896	1.32947e-65	0.24056
3R	26134569	L2	Long	F	2	0.530864	0.350877	0.330275	0.184211	0	0	0	N	N	N	Y	N	N	Y	1.47149e-40	2.31673e-12	2.16409e-82	0.0755918
3R	26134569	L2	Long	M	2	0.414894	0.351064	0.191011	0.175676	0	0	0	N	N	N	Y	N	N	Y	1.47149e-40	2.31673e-12	2.16409e-82	0.0755918
3R	26134569	S1	Short	F	1	0.280822	0.215054	0.229885	0.525641	0.477477	0.47541	0.431579	N	N	Y	N	N	N	Y	1.47149e-40	2.31673e-12	2.16409e-82	0.0755918
3R	26134569	S1	Short	M	1	0.2	0.209877	0.169231	0.69863	0.607143	0.379562	0.7625	N	N	Y	N	N	N	Y	1.47149e-40	2.31673e-12	2.16409e-82	0.0755918
3R	26134569	S2	Short	F	2	0.297297	0.514019	0.35	0.43956	0.43956	0.729508	0.818182	N	N	N	N	Y	N	Y	1.47149e-40	2.31673e-12	2.16409e-82	0.0755918
3R	26134569	S2	Short	M	2	0.366667	0.317073	0.430303	0.406977	0.397849	0.785714	0.702128	N	N	N	N	Y	N	Y	1.47149e-40	2.31673e-12	2.16409e-82	0.0755918
3R	26371140	L2	Long	F	2	0.492958	0.306667	0.170213	0.238806	0.0298507	0	0	N	N	N	Y	N	N	Y	4.38823e-41	2.39706e-13	1.10654e-88	0.113987
3R	26371140	L2	Long	M	2	0.418919	0.310345	0.289157	0.328767	0.0238095	0	0	N	N	N	Y	N	N	Y	4.38823e-41	2.39706e-13	1.10654e-88	0.113987
3R	26371140	S2	Short	F	2	0.361111	0.478873	0.43038	0.602041	0.391304	0.678161	0.77551	N	N	N	N	Y	N	Y	4.38823e-41	2.39706e-13	1.10654e-88	0.113987
3R	26371140	S2	Short	M	2	0.323944	0.472222	0.427273	0.54023	0.458333	0.833333	0.666667	N	N	N	N	Y	N	Y	4.38823e-41	2.39706e-13	1.10654e-88	0.113987
3R	26461827	L2	Long	F	2	0.509804	0.125	0.196078	0.0714286	0	0	0	Y	N	N	N	N	N	Y	3.47617e-42	0.00625038	7.40093e-46	0.152664
3R	26461827	L2	Long	M	2	0.386364	0.025641	0.025	0.0222222	0	0	0	Y	N	N	N	N	N	Y	3.47617e-42	0.00625038	7.40093e-46	0.152664
3R	26461827	S2	Short	F	2	0.403509	0.645833	0.5	0.473684	0.372093	0.788889	0.887324	N	N	N	N	Y	N	Y	3.47617e-42	0.00625038	7.40093e-46	0.152664
3R	26461827	S2	Short	M	2	0.375	0.40678	0.576923	0.611111	0.641791	0.90625	0.843137	N	N	N	N	Y	N	Y	3.47617e-42	0.00625038	7.40093e-46	0.152664
3R	26471003	L1	Long	F	1	0.430556	0.578512	0.277778	0.102804	0	0	0	N	Y	N	N	N	N	Y	2.91531e-58	3.92101e-07	3.7434e-104	0.0964401
3R	26471003	L1	Long	M	1	0.57377	0.604651	0.210526	0.107143	0	0	0	N	Y	N	N	N	N	Y	2.91531e-58	3.92101e-07	3.7434e-104	0.0964401
3R	26471003	L2	Long	F	2	0.333333	0.181818	0.205882	0.370787	0.025974	0.00917431	0	Y	N	N	Y	N	N	Y	2.91531e-58	3.92101e-07	3.7434e-104	0.0964401
3R	26471003	L2	Long	M	2	0.407407	0.0504202	0.164835	0.17284	0.0363636	0.00909091	0	Y	N	N	Y	N	N	Y	2.91531e-58	3.92101e-07	3.7434e-104	0.0964401
3R	26471003	S2	Short	F	2	0.33945	0.561404	0.430108	0.368852	0.422018	0.737705	0.853659	N	N	N	N	Y	N	Y	2.91531e-58	3.92101e-07	3.7434e-104	0.0964401
3R	26471003	S2	Short	M	2	0.382353	0.470588	0.430052	0.565657	0.454545	0.84	0.709091	N	N	N	N	Y	N	Y	2.91531e-58	3.92101e-07	3.7434e-104	0.0964401
3R	26484285	L1	Long	F	1	0.650602	0.650943	0.367089	0.170732	0	0.03125	0.010989	N	N	N	Y	N	N	Y	1.12414e-06	1.43857e-14	1.68167e-69	0.370088
3R	26484285	L1	Long	M	1	0.789474	0.481481	0.25974	0.16092	0	0	0	N	N	N	Y	N	N	Y	1.12414e-06	1.43857e-14	1.68167e-69	0.370088
3R	26484285	S1	Short	F	1	0.358621	0.45	0.30137	0.367647	0.670732	0.596154	0.588889	N	N	N	Y	N	N	Y	1.12414e-06	1.43857e-14	1.68167e-69	0.370088
3R	26484285	S1	Short	M	1	0.301075	0.354839	0.435484	0.434211	0.764045	0.581967	0.272727	N	N	N	Y	N	N	Y	1.12414e-06	1.43857e-14	1.68167e-69	0.370088
3R	26552745	L2	Long	F	2	0.341772	0.0714286	0.0982143	0.0674157	0	0	0	Y	N	N	N	N	N	Y	2.27292e-67	2.58982e-05	7.2696e-66	0.505544
3R	26552745	L2	Long	M	2	0.247059	0.0384615	0.0666667	0	0	0.00806452	0	Y	N	N	N	N	N	Y	2.27292e-67	2.58982e-05	7.2696e-66	0.505544
3R	26552745	S2	Short	F	2	0.27551	0.53	0.395833	0.387097	0.329114	0.731959	0.788732	N	N	N	N	Y	N	Y	2.27292e-67	2.58982e-05	7.2696e-66	0.505544
3R	26552745	S2	Short	M	2	0.382979	0.1875	0.41129	0.325	0.547619	0.848485	0.703704	N	N	N	N	Y	N	Y	2.27292e-67	2.58982e-05	7.2696e-66	0.505544
3R	26592999	L2	Long	F	2	0.275362	0.04	0.272727	0.0625	0	0	0	Y	N	N	N	N	N	Y	5.21302e-43	3.12132e-05	2.92508e-48	0.0841286
3R	26592999	L2	Long	M	2	0.267442	0.060241	0.0266667	0	0	0.0113636	0	Y	N	N	N	N	N	Y	5.21302e-43	3.12132e-05	2.92508e-48	0.0841286
3R	26592999	S2	Short	F	2	0.25	0.534653	0.3375	0.42	0.298246	0.810127	0.795918	N	N	N	N	Y	N	Y	5.21302e-43	3.12132e-05	2.92508e-48	0.0841286
3R	26592999	S2	Short	M	2	0.265957	0.265625	0.321429	0.451613	0.5	0.835443	0.544118	N	N	N	N	Y	N	Y	5.21302e-43	3.12132e-05	2.92508e-48	0.0841286
3R	27237343	L2	Long	F	2	0.678571	0.405405	0.402299	0.220339	0	0	0	N	N	N	Y	N	N	Y	0.00184878	4.06796e-09	2.25811e-45	0.0932921
3R	27237343	L2	Long	M	2	0.566038	0.527778	0.323077	0.321429	0	0	0	N	N	N	Y	N	N	Y	0.00184878	4.06796e-09	2.25811e-45	0.0932921
3R	27237343	S2	Short	F	2	0.419355	0.483871	0.47561	0.660714	0.328571	0.366197	0.389831	N	N	N	Y	N	N	Y	0.00184878	4.06796e-09	2.25811e-45	0.0932921
3R	27237343	S2	Short	M	2	0.25	0.419753	0.354839	0.655738	0.246377	0.447761	0.392157	N	N	N	Y	N	N	Y	0.00184878	4.06796e-09	2.25811e-45	0.0932921
3R	27823239	L2	Long	F	2	0.395349	0.149123	0.135417	0.21978	0	0	0	N	N	N	Y	N	N	Y	1.15671e-65	0.0197684	5.85649e-55	0.15205
3R	27823239	L2	Long	M	2	0.172414	0.42	0.171053	0.157303	0	0	0	N	N	N	Y	N	N	Y	1.15671e-65	0.0197684	5.85649e-55	0.15205
3R	27823239	S1	Short	F	1	0.156522	0.0568182	0.0689655	0.0819672	0.191781	0.348624	0.443182	N	N	N	N	N	Y	Y	1.15671e-65	0.0197684	5.85649e-55	0.15205
3R	27823239	S1	Short	M	1	0.0952381	0.142857	0.108696	0.147727	0.186813	0.183486	0.677083	N	N	N	N	N	Y	Y	1.15671e-65	0.0197684	5.85649e-55	0.15205
3R	27823239	S2	Short	F	2	0.268519	0.290698	0.264368	0.607843	0.535211	0.807692	0.8125	N	N	Y	N	Y	N	Y	1.15671e-65	0.0197684	5.85649e-55	0.15205
3R	27823239	S2	Short	M	2	0.190909	0.229167	0.272189	0.481928	0.5875	0.91954	0.662921	N	N	Y	N	Y	N	Y	1.15671e-65	0.0197684	5.85649e-55	0.15205
3R	28089061	L2	Long	F	2	0.254237	0.341176	0.22549	0.357143	0	0.0909091	0.0307692	N	N	N	Y	N	N	Y	7.65943e-59	1.65589e-06	1.66383e-97	0.0705715
3R	28089061	L2	Long	M	2	0.318182	0.397436	0.298507	0.342857	0	0.0487805	0.0210526	N	N	N	Y	N	N	Y	7.65943e-59	1.65589e-06	1.66383e-97	0.0705715
3R	28089061	S2	Short	F	2	0.39	0.175676	0.413043	0.785714	0.619718	0.772727	0.8	N	N	Y	N	N	N	Y	7.65943e-59	1.65589e-06	1.66383e-97	0.0705715
3R	28089061	S2	Short	M	2	0.402299	0.481481	0.370629	0.671233	0.632184	0.923077	0.684211	N	N	Y	N	N	N	Y	7.65943e-59	1.65589e-06	1.66383e-97	0.0705715
3R	28140457	L2	Long	F	2	0.466667	0.404494	0.337079	0.48	0.0392157	0.0987654	0.010989	N	N	N	Y	N	N	Y	0.000131963	4.24681e-18	1.90845e-18	0.312387
3R	28140457	L2	Long	M	2	0.294872	0.5	0.320988	0.3	0	0.0609756	0.0379747	N	N	N	Y	N	N	Y	0.000131963	4.24681e-18	1.90845e-18	0.312387
3R	28140457	S2	Short	F	2	0.25	0.0987654	0.206349	0.2625	0.0266667	0	0	N	N	N	Y	N	N	Y	0.000131963	4.24681e-18	1.90845e-18	0.312387
3R	28140457	S2	Short	M	2	0.162162	0.148148	0.111111	0.283582	0.0273973	0	0	N	N	N	Y	N	N	Y	0.000131963	4.24681e-18	1.90845e-18	0.312387
3R	28362882	L2	Long	F	2	0.272727	0.197368	0.133333	0.207792	0	0	0	N	N	N	Y	N	N	Y	0.0299475	5.4891e-15	2.19629e-30	0.0503407
3R	28362882	L2	Long	M	2	0.280488	0.445783	0.205128	0.230769	0	0.0104167	0	N	N	N	Y	N	N	Y	0.0299475	5.4891e-15	2.19629e-30	0.0503407
3R	28362882	S1	Short	F	1	0.152941	0.227273	0.190476	0.183673	0.45679	0.390244	0.432836	N	N	N	Y	N	N	Y	0.0299475	5.4891e-15	2.19629e-30	0.0503407
3R	28362882	S1	Short	M	1	0.123596	0.147059	0.261538	0.0972222	0.448718	0.427273	0.209677	N	N	N	Y	N	N	Y	0.0299475	5.4891e-15	2.19629e-30	0.0503407
3R	28362882	S2	Short	F	2	0.210526	0.0888889	0.226667	0.257426	0.0595238	0	0	N	N	N	Y	N	N	Y	0.0299475	5.4891e-15	2.19629e-30	0.0503407
3R	28362882	S2	Short	M	2	0.154639	0.121622	0.117647	0.359375	0.0240964	0	0	N	N	N	Y	N	N	Y	0.0299475	5.4891e-15	2.19629e-30	0.0503407
3R	28932508	L2	Long	F	2	0.235294	0.22	0.177778	0.315068	0.0298507	0.0246914	0.0117647	N	N	N	Y	N	N	Y	0.0673049	3.50497e-18	9.78436e-21	0.0561146
3R	28932508	L2	Long	M	2	0.25	0.408451	0.190476	0.2	0.0309278	0.00990099	0.0408163	N	N	N	Y	N	N	Y	0.0673049	3.50497e-18	9.78436e-21	0.0561146
3R	28932508	S2	Short	F	2	0.151163	0.060241	0.205479	0.262712	0	0	0	N	N	N	Y	N	N	Y	0.0673049	3.50497e-18	9.78436e-21	0.0561146
3R	28932508	S2	Short	M	2	0.152381	0.131868	0.0869565	0.140845	0	0	0	N	N	N	Y	N	N	Y	0.0673049	3.50497e-18	9.78436e-21	0.0561146
X	2669343	L1	Long	F	1	0.3	0.724138	0.492958	0.613333	0.316327	0.350649	0.630435	Y	N	N	N	N	N	N	4.53289e-33	0.00104859	1.48048e-30	0.125414
X	2669343	L1	Long	M	1	0.363636	0.731707	0.717391	0.333333	0.564516	0.72973	0.344828	Y	N	N	N	N	N	N	4.53289e-33	0.00104859	1.48048e-30	0.125414
X	2669343	L2	Long	F	2	0.461538	0.125	0.0655738	0.0819672	0	0	0	Y	N	N	N	N	N	N	4.53289e-33	0.00104859	1.48048e-30	0.125414
X	2669343	L2	Long	M	2	0.538462	0.157895	0.166667	0.0384615	0	0.0285714	0	Y	N	N	N	N	N	N	4.53289e-33	0.00104859	1.48048e-30	0.125414
X	2669343	S2	Short	F	2	0.289474	0.377778	0.448718	0.541176	0.886076	0.913978	1	N	N	N	Y	N	N	N	4.53289e-33	0.00104859	1.48048e-30	0.125414
X	2669343	S2	Short	M	2	0.195122	0.307692	0.166667	0.405405	0.9	0.979167	1	N	N	N	Y	N	N	N	4.53289e-33	0.00104859	1.48048e-30	0.125414
X	2899670	L2	Long	F	2	0.56	0.153061	0.0759494	0.0958904	0	0.0266667	0	Y	N	N	N	N	N	N	1.09739e-28	0.00609091	1.80231e-30	0.244003
X	2899670	L2	Long	M	2	0.4	0.166667	0.217391	0.0263158	0	0.02	0.0434783	Y	N	N	N	N	N	N	1.09739e-28	0.00609091	1.80231e-30	0.244003
X	2899670	S2	Short	F	2	0.357143	0.287671	0.358025	0.417722	0.894118	0.935897	1	N	N	N	Y	N	N	N	1.09739e-28	0.00609091	1.80231e-30	0.244003
X	2899670	S2	Short	M	2	0.155556	0.243902	0.285714	0.459459	0.886364	0.958333	1	N	N	N	Y	N	N	N	1.09739e-28	0.00609091	1.80231e-30	0.244003
X	2899671	L2	Long	F	2	0.569444	0.148936	0.0921053	0.084507	0	0.025641	0	Y	N	N	N	N	N	N	2.02001e-29	0.00168402	1.15229e-31	0.260444
X	2899671	L2	Long	M	2	0.410256	0.175	0.217391	0	0	0.0212766	0.0444444	Y	N	N	N	N	N	N	2.02001e-29	0.00168402	1.15229e-31	0.260444
X	2899671	S2	Short	F	2	0.358025	0.287671	0.358974	0.428571	0.888889	0.9375	1	N	N	N	Y	N	N	N	2.02001e-29	0.00168402	1.15229e-31	0.260444
X	2899671	S2	Short	M	2	0.166667	0.225	0.28125	0.472222	0.883721	0.938776	1	N	N	N	Y	N	N	N	2.02001e-29	0.00168402	1.15229e-31	0.260444
X	3066549	L2	Long	F	2	0.378788	0.075	0.0131579	0.183333	0	0	0	Y	N	N	N	N	N	N	2.70495e-26	0.0056153	1.74976e-07	0.235678
X	3066549	L2	Long	M	2	0.59375	0.111111	0.238095	0.030303	0	0	0	Y	N	N	N	N	N	N	2.70495e-26	0.0056153	1.74976e-07	0.235678
X	3066549	S2	Short	F	2	0.294118	0.353659	0.338462	0.457831	0.9375	0.910256	1	N	N	N	Y	N	N	N	2.70495e-26	0.0056153	1.74976e-07	0.235678
X	3066549	S2	Short	M	2	0.121951	0.131579	0.176471	0.448276	0.947368	1	1	N	N	N	Y	N	N	N	2.70495e-26	0.0056153	1.74976e-07	0.235678
X	5424737	L2	Long	F	2	0.560606	0.0746269	0.338028	0.352941	0.166667	0.119403	0.015873	Y	N	N	N	N	N	N	0.697386	8.40994e-09	0.0167071	0.130993
X	5424737	L2	Long	M	2	0.526316	0.0588235	0	0.304348	0	0.037037	0.08	Y	N	N	N	N	N	N	0.697386	8.40994e-09	0.0167071	0.130993
X	5424737	S2	Short	F	2	0.333333	0.442623	0.379747	0.675676	0.225806	0.113208	0.238095	N	N	N	Y	N	N	N	0.697386	8.40994e-09	0.0167071	0.130993
X	5424737	S2	Short	M	2	0.352941	0.263158	0.388889	0.833333	0.130435	0.107143	0.217391	N	N	N	Y	N	N	N	0.697386	8.40994e-09	0.0167071	0.130993
X	16350226	L2	Long	F	2	0.295775	0.510417	0.490196	0.807229	0.932203	0.802632	0.75	N	N	Y	N	N	N	N	7.69469e-21	0.0323746	4.33433e-08	0.0517879
X	16350226	L2	Long	M	2	0.371429	0.395349	0.261905	0.62	0.833333	0.904762	1	N	N	Y	N	N	N	N	7.69469e-21	0.0323746	4.33433e-08	0.0517879
X	16350226	S2	Short	F	2	0.345238	0.622222	0.576923	0.236559	0.766667	0.666667	0.555556	N	N	Y	Y	N	N	N	7.69469e-21	0.0323746	4.33433e-08	0.0517879
X	16350226	S2	Short	M	2	0.596154	0.425532	0.606557	0.238095	0.735294	0.557377	0.666667	N	N	Y	Y	N	N	N	7.69469e-21	0.0323746	4.33433e-08	0.0517879
X	18123266	L2	Long	F	2	0.590361	0.761062	0.801724	1	1	1	1	N	N	Y	N	N	N	N	5.40894e-13	0.00794728	0.0402171	0.0534749
X	18123266	L2	Long	M	2	0.540541	0.566038	0.630435	1	1	1	1	N	N	Y	N	N	N	N	5.40894e-13	0.00794728	0.0402171	0.0534749
X	18123266	S2	Short	F	2	0.777778	0.578947	0.571429	0.370968	0.506024	0.114286	0.555556	N	N	N	N	N	Y	N	5.40894e-13	0.00794728	0.0402171	0.0534749
X	18123266	S2	Short	M	2	0.4	0.730769	0.638889	0.673913	0.627451	0.483871	0.622951	N	N	N	N	N	Y	N	5.40894e-13	0.00794728	0.0402171	0.0534749
X	18642677	L1	Long	F	1	0.136364	0.234043	0.1	0.114583	0.168421	0.308642	0	N	N	N	N	N	Y	N	1.50778e-11	6.04943e-09	0.0138795	0.170525
X	18642677	L1	Long	M	1	0.344828	0.173913	0.257143	0.09375	0.0888889	0.137931	0	N	N	N	N	N	Y	N	1.50778e-11	6.04943e-09	0.0138795	0.170525
X	18642677	S1	Short	F	1	0.633929	0.392523	0.369863	0.482143	0.0779221	0	0.0493827	N	N	N	Y	N	N	N	1.50778e-11	6.04943e-09	0.0138795	0.170525
X	18642677	S1	Short	M	1	0.275862	0.645161	0.0384615	0.552632	0.0689655	0.0526316	0.177778	N	N	N	Y	N	N	N	1.50778e-11	6.04943e-09	0.0138795	0.170525
