# Supplementary material for: Selection for long and short sleep duration in Drosophila melanogaster reveals the complex genetic network underlying natural variation in sleep
Source: PLoS Genet. 2017 Dec 14;13(12):e1007098. doi: 10.1371/journal.pgen.1007098 (PMC5730107; doi:10.1371/journal.pgen.1007098)
Supplement: S7 Table — Each polymorphism is listed by chromosome, position in base pairs, and type of polymorphism (SNP or indel). Variants whose average allele frequency difference between the long- and short-sleepers exceeded the largest change expected due to drift are indicated, as are the putative LD blocks for long-and short-sleeper populations. If the polymorphism was within a gene region or ± 1kb from a gene region, the Flybase ID, gene symbol, and polymorphism location are given. The midpoint recombination rates (RRC) as calculated by Fiston-Lavier et al.g and as mapped by Comeron et al.h are given. Genes previously identified as candidate genes for night sleep or night sleep CVE from the genome-wide association study of the DGRP are indicated. Genes previously implicated in other sleep or circadian rhythm studies are indicated. Polymorphisms falling within two or more genes are included with a separate row for each gene. (XLSX) [file pgen.1007098.s015.xlsx]

## Sheet: S7 Table
Chromosome	Position	Type of Polymorphism	Exceeds drift threshold	Putative long-sleeper LD block	Putative short-sleeper LD block	Flybase ID	Gene symbol	Polymorphism location	RRC midpoint recombination rate	Comeron midpoint recombination rate	Night sleep GWAS candidatea	Night sleep CVE GWAS candidatea	Previously identified sleep gene	Previously identified circadian genef
2L	1363090	SNP				No ID	No Gene	intergenic	3.09	1.76
2L	1716211	SNP		3	1	FBgn0086698	frtz	within 1kb of gene	3.2	2.23
2L	1716211	SNP		3	1	FBgn0031359	Rim2	within 1kb of gene	3.2	2.23
2L	2858778	SNP		2		FBgn0031474	CG2991	intron	3.51	2.23
2L	3247942	SNP		1	2	No ID	No Gene	intergenic	3.6	2.35
2L	3635002	SNP	Y	1	1	FBgn0000721	for	intron	3.68	1.88			Xc
2L	3646473	SNP		2	2	FBgn0000721	for	intron	3.68	1.88			Xc
2L	3735534	SNP				FBgn0031568	CG10019	intron	3.7	3.64
2L	4004400	SNP	Y	1	1	FBgn0085205	CG34176	3'-UTR	3.75	6.68
2L	4117417	SNP	Y	2	1	No ID	No Gene	intergenic	3.77	3.64
2L	8762348	SNP		1,4		No ID	No Gene	intergenic	3.93	1.41
2L	8891974	SNP		2	2	FBgn0261630	CG42713	3'-UTR	3.91	2.81
2L	8891979	SNP		2	2,3	FBgn0261630	CG42713	3'-UTR	3.91	2.81
2L	9609023	SNP		1		FBgn0019809	gcm2	intron	3.82	3.17
2L	9673739	SNP	Y	3	1	No ID	No Gene	intergenic	3.81	3.17
2L	12137435	SNP	Y	4		FBgn0032416	Gr33a	within 1kb of gene	3.26	4.22
2L	12321936	SNP	Y	2	2	No ID	No Gene	intergenic	3.2	2.11
2L	14026922	SNP				FBgn0028519	hll	within 1kb of gene	2.6	3.17			Xd
2L	15056982	SNP				FBgn0000317	ck	intron	2.15	1.17
2L	15057001	SNP			3	FBgn0000317	ck	intron	2.15	1.17
2R	10201855	SNP		7		No ID	No Gene	intergenic	1.95	0.98
2R	13393648	SNP	Y		4	FBgn0033834	CG4744	within 1kb of gene	3.03	2.39
2R	13484510	SNP			4	FBgn0033842	cbc	intron	3.06	1.74
2R	13484842	SNP		5	4,5	FBgn0033842	cbc	exon	3.06	1.74
2R	13484896	SNP		5	6,8	FBgn0033842	cbc	exon	3.06	1.74
2R	13506555	SNP		5	4,5	FBgn0033846	mip120	exon	3.06	1.74	X	X
2R	13550013	SNP	Y	5	4	FBgn0053156	CG33156	exon	3.07	2.28
2R	13550021	SNP	Y	5,6	4	FBgn0053156	CG33156	exon	3.07	2.28
2R	13550112	SNP	Y	5	4	FBgn0053156	CG33156	exon	3.07	2.28
2R	13646603	SNP		7	4,5	FBgn0000633	fas	intron	3.1	2.82		X
2R	13742025	SNP	Y	5	4	FBgn0000633	fas	intron	3.12	1.08		X
2R	13749528	SNP		7	6,7	No ID	No Gene	intergenic	3.12	1.08
2R	13770617	SNP	Y	5,8	4	FBgn0033867	Cpr50Ca	intron	3.13	1.08
2R	14052395	Indel				FBgn0002643	mam	intron	3.2	6.72
2R	14164663	SNP	Y	5,6,8	4	FBgn0033902	Tango7	5'-UTR	3.22	3.69
2R	15288703	SNP			6,7	FBgn0265194	Trpm	intron	3.45	1.3
2R	18566638	SNP				FBgn0050115	GEFmeso	intron	3.78	3.15		X
2R	18694657	SNP	Y		4,5	FBgn0262103	Sik3	intron	3.78	7.27
2R	19078659	SNP		5	4	FBgn0004168	5-HT1A	intron	3.78	4.12		X	Xb
2R	20359591	SNP	Y			No ID	No Gene	intergenic	3.74	5.31
2R	20754192	SNP	Y		6,8	No ID	No Gene	intergenic	3.72	3.58
2R	20755775	SNP	Y		6,7	No ID	No Gene	intergenic	3.72	3.58
2R	20804725	SNP	Y		6,8	No ID	No Gene	intergenic	3.71	3.58
2R	20815303	SNP	Y		6,8	No ID	No Gene	intergenic	3.71	2.71
2R	20833839	SNP	Y		4,5,7	FBgn0011674	insc	intron	3.71	2.71
2R	20833839	SNP	Y		4,5,7	FBgn0016984	sktl	intron	3.71	2.71
2R	21377388	SNP	Y		4	FBgn0000395	cv-2	intron	3.66	2.6
2R	21495019	SNP	Y		4	FBgn0010470	Fkbp14	intron	3.64	2.49
2R	21516867	SNP	Y		4	FBgn0034634	CG10494	3'-UTR	3.64	6.07
2R	21516867	SNP	Y		4	FBgn0043070	MESK2	3'-UTR	3.64	6.07
2R	21888148	SNP	Y		4	FBgn0085397	Fili	intron	3.6	2.49		X
3L	816286	Indel				No ID	No Gene	intergenic	3.08	1.45
3L	2341204	SNP		9	9	FBgn0035331	MsR1	intron	3.29	2.08
3L	4532732	SNP		12	9,10	FBgn0035557	CG11353	within 1kb of gene	3.44	4.08
3L	4532732	SNP		12	9,10	FBgn0014073	Tie	within 1kb of gene	3.44	4.08		X
3L	5598425	SNP				FBgn0035621	CG10591	within 1kb of gene	3.45	1.87
3L	5598426	SNP				FBgn0035621	CG10591	within 1kb of gene	3.45	1.87
3L	5598427	SNP				FBgn0035621	CG10591	within 1kb of gene	3.45	1.87
3L	5598430	SNP		9	9	FBgn0035621	CG10591	within 1kb of gene	3.45	1.87
3L	5670475	SNP		9	9,11,15	FBgn0085447	sif	intron	3.45	1.8		X
3L	7944790	SNP			12,13,15	FBgn0264472	CG43880	within 1kb of gene	3.34	2.7
3L	8229228	SNP				FBgn0265089	eIF4E-3	5'-UTR	3.31	1.94
3L	8370339	SNP	Y	9	13,15	No ID	No Gene	intergenic	3.29	2.22
3L	8370364	SNP	Y	9	12,13,15	No ID	No Gene	intergenic	3.29	2.22
3L	8370389	SNP	Y	9,11	9,11,12,15	No ID	No Gene	intergenic	3.29	2.22
3L	8370390	SNP	Y	9,10,11	9,11,15	No ID	No Gene	intergenic	3.29	2.22
3L	8370400	SNP	Y			No ID	No Gene	intergenic	3.29	2.22
3L	8840733	Indel				FBgn0263930	dally	intron	3.24	2.63
3L	9057890	SNP		11	12,13,14	FBgn0000116	Argk	intron	3.21	1.11
3L	9375079	Indel				FBgn0001228	CG4456	within 1kb of gene	3.17	2.91
3L	9375079	Indel				FBgn0001223	Hsp22	within 1kb of gene	3.17	2.91
3L	9767315	SNP		10,11	12,14	FBgn0036043	CG8177	intron	3.11	3.39
3L	10236633	SNP		11	11,13,15	FBgn0265735	CR44542	exon	3.03	1.18
3L	10760218	SNP			10,11,15	No ID	No Gene	intergenic	2.94	3.95
3L	11311484	SNP		12	16	FBgn0036153	CG7573	within 1kb of gene	2.83	3.05
3L	11311495	SNP		12	16	FBgn0036153	CG7573	within 1kb of gene	2.83	3.05
3L	11897489	SNP	Y	12	12,14	FBgn0266100	CG44837	intron	2.7	1.66
3L	11916232	SNP			9,10,11	FBgn0266100	CG44837	intron	2.69	1.87
3L	12081097	SNP			11,13,15	FBgn0250876	Sema-5c	intron	2.65	3.46			Xe
3L	12403045	SNP			12,14	FBgn0052103	CG32103	3'-UTR	2.57	2.22
3L	12665911	SNP			12,14,16	No ID	No Gene	intergenic	2.51	4.22
3L	12729148	SNP	Y	13	12,14	No ID	No Gene	intergenic	2.49	2.22
3L	12742258	SNP		14	14,16	FBgn0052112	CG32112	intron	2.49	2.22
3L	12886890	SNP	Y	14,15	16	FBgn0036321	CG14120	exon	2.45	3.39
3L	12956188	SNP			14,16	No ID	No Gene	intergenic	2.43	2.63
3L	13033085	SNP	Y	14,15	16	FBgn0083978	CG17672	intron	2.41	1.87
3L	13274983	Indel				FBgn0023095	caps	intron	2.34	1.87
3L	13404305	SNP	Y		14,16	No ID	No Gene	intergenic	2.31	1.52
3L	13981716	SNP	Y		12,13,14	FBgn0036391	CG17364	intron	2.14	3.25
3L	14365866	SNP	Y		12,14	FBgn0001085	fz	intron	2.01	1.38		X
3L	14972047	SNP	Y	12,16,17	12,13,14	FBgn0000216	Brd	within 1kb of gene	1.81	0.35
3L	14972049	SNP	Y	12,17	12,14	FBgn0000216	Brd	within 1kb of gene	1.81	0.35
3L	15140286	SNP	Y			FBgn0014002	Pdi	intron	1.76	1.04
3L	15206232	SNP	Y	13,17	12,14	No ID	No Gene	intergenic	1.73	1.04
3L	15268211	SNP	Y		17	No ID	No Gene	intergenic	1.71	1.59
3L	15408256	SNP	Y		9,10,12	FBgn0036495	CG33259	3'-UTR	1.66	1.66
3L	15508428	SNP	Y	16,17	13,14	FBgn0036502	CG7841	within 1kb of gene	1.63	1.25
3L	15508428	SNP	Y	16,17	13,14	FBgn0004052	Z600	within 1kb of gene	1.63	1.25
3L	16181355	SNP		9,11	12,13,14	No ID	No Gene	intergenic	1.38	2.35
3L	16356402	SNP	Y		9,10,13	FBgn0266417	CG45057	intron	1.31	1.52
3L	16468935	SNP		9,11	12,15	FBgn0053158	CG33158	intron	1.26	3.32		X
3L	16936088	SNP		9,11	12,14	No ID	No Gene	intergenic	1.07	0.76
3L	19478037	SNP		9,11	12,13	FBgn0052207	CR32207	exon	0	2.77
3L	24268127	SNP		9	17	FBgn0011288	Snap25	intron	0	0		X
3R	7739022	SNP	Y	18	18	FBgn0262899	CG43254	3'-UTR	0	0.11
3R	14353188	SNP		20	19	FBgn0024321	NK7.1	intron	2.05	1.63		X
3R	14672172	SNP		19	19,20	FBgn0265140	Meltrin	intron	2.12	1.63
3R	14672178	SNP		19	19,20	FBgn0265140	Meltrin	intron	2.12	1.63
3R	23303902	SNP		18	21	FBgn0003118	pnt	intron	3.21	3.81
3R	26079516	SNP	Y		19	FBgn0039411	dysf	intron	3.17	0.76
3R	26081752	SNP	Y			FBgn0039411	dysf	intron	3.17	0.76
3R	26134569	SNP	Y		20	FBgn0039415	CG6142	intron	3.17	0.76
3R	26371140	SNP	Y		19,20	No ID	No Gene	intergenic	3.16	2.5
3R	26461827	SNP	Y		21	FBgn0039430	CG5455	intron	3.15	0.98
3R	26471003	SNP	Y		19,20	FBgn0039431	plum	3'-UTR	3.15	0.98		X
3R	26484285	SNP			20,22	FBgn0039431	plum	intron	3.15	0.87		X
3R	26552745	SNP	Y		19	FBgn0263289	scrib	intron	3.15	0.87	X	X
3R	26592999	SNP	Y		22	FBgn0263289	scrib	intron	3.14	1.63	X	X
3R	27237343	SNP			20	FBgn0051064	CG31064	exon	3.1	4.24
3R	27823239	SNP	Y		20,22	FBgn0085382	CG34353	intron	3.05	4.35		X
3R	28089061	SNP	Y	20	19,21	FBgn0085391	CG34362	3'-UTR	3.03	6.31
3R	28140457	SNP		20	18,21	No ID	No Gene	intergenic	3.02	6.31
3R	28362882	SNP			21	No ID	No Gene	intergenic	3	1.63
3R	28932508	SNP		20	18,21	FBgn0039617	DIP-γ	intron	2.94	2.18		X
X	2669343	SNP	Y	21,22	23	FBgn0003371	sgg	intron	2.47	2.08				X
X	2899670	SNP	Y	22	23	FBgn0028369	kirre	intron	2.57	2.17		X
X	2899671	SNP	Y	22	23	FBgn0028369	kirre	intron	2.57	2.17		X
X	3066549	SNP	Y		23	FBgn0028369	kirre	intron	2.64	3.16		X
X	5424737	SNP		21,22	24	FBgn0029763	Usp16-45	exon	3.46	4.79
X	16350226	SNP				FBgn0003416	sl	within 1kb of gene	3.02	2.71
X	18123266	SNP		22	24	No ID	No Gene	intergenic	2.29	1.27
X	18642677	SNP		21,22		FBgn0027335	Rip11	intron	2.04	1.09
a Harbison ST, McCoy LJ, Mackay TF. Genome-wide association study of sleep in Drosophila melanogaster. 2013. BMC Genomics 14:81.
b 5HT-1A, Yuan Q, Joiner WJ, Sehgal A. A sleep-promoting role for the Drosophila serotonin receptor 1A. 2006. Current Biology 16:1051-1062.
c for, Raizen DM, Zimmerman JE, Maycock MH, Ta UD, You Y, Sundaram MV, Pack AI. 2008. Lethargus is a Caenorhabditis elegans sleep-like state. Nature 451: 569-572.
d hll, Thimgan MS, Seugnet L, Turk J, Shaw PJ. Identification of genes associated with resilience/vulnerability to sleep deprivation and starvation in Drosophila. 2016. Sleep 38:801-814.
e Harbison ST and Sehgal A. Quantitative genetic analysis of sleep in Drosophila melanogaster. 2008. Genetics 178:2341-2360.
f Martinek S, Inonog S, Manoukian AS, Young MW. A role for the segment polarity gene shaggy/GSK-3 in the Drosophila circadian clock. 2001. Cell 105:769-779.
gFiston-Lavier A-S, Singh ND, Lipatov M, Petrov D. 2010. Drosophila melanogaster recombination rate calculator. Gene 463:18-20.
hComeron JM, Ratnappan R, Bailin S. The many landscapes of recombination in Drosophila melanogaster. 2012. PLoS Genetics 8:e1002905.
