# Supplementary material for: Selection for long and short sleep duration in Drosophila melanogaster reveals the complex genetic network underlying natural variation in sleep
Source: PLoS Genet. 2017 Dec 14;13(12):e1007098. doi: 10.1371/journal.pgen.1007098 (PMC5730107; doi:10.1371/journal.pgen.1007098)
Supplement: S8 Table — Listed are the gene symbol and the number of polymorphisms per gene (if any were found) for each trait that were identified in the GWAS. (XLSX) [file pgen.1007098.s016.xlsx]

## Sheet: S8 Table
Gene Symbol	Night sleep	Night sleep CVE	Day avg. bout length	Day bout number CVE	Day sleep CVE	Waking activity	Waking activity CVE
5-HT1A		1	1				4
CG10019			1				4
CG10591						1	2
CG11353							1
CG18317			2				1
CG2991							1
CG33158		1	2				8
CG34176							1
CG34353		8		1			5
CG34362			1	1		1	13
CG42856							7
CG5455							3
CG8177				8	1
Cpr50Ca			2
cv-2							3
DIP-γ		3	2
dysf							3
fas		8		1
Fili		10	3				3
Fkbp13			2				1
for							1
fz		1					11
gcm2							11
GEFmeso		13					1
kirre		1	7			1	2
mam			1				10
mip120	1	1
NK7.1		7
plum		2
pnt							2
scrib	3	20
sif		1					1
Snap25		16
Tie		1					1
