# Supplementary material for: Selection for long and short sleep duration in Drosophila melanogaster reveals the complex genetic network underlying natural variation in sleep
Source: PLoS Genet. 2017 Dec 14;13(12):e1007098. doi: 10.1371/journal.pgen.1007098 (PMC5730107; doi:10.1371/journal.pgen.1007098)
Supplement: S9 Table — Candidate genes with known physical and genetic (enhanceable or suppressible) interactions are indicated. In some cases, the candidate sleep gene is the source; in others, it is the target. This is indicated by the Source gene and Target gene columns. Also listed are Flybase ID numbers, whether the genes were candidate genes from a genome-wide association study, previously identified sleep genes, or previously identified circadian genes. Genes without highlights have average allele frequency differences greater than that predicted by drift simulation; highlighted genes did not pass this threshold difference. Publications supporting the known physical and genetic interactions among genes are given as PubMed ID’s and are listed in S10 Table. (XLSX) [file pgen.1007098.s017.xlsx]

## Sheet: S9 Table
Source gene	Interaction type	Target gene	Citation number (Table S10)	Citation PubMed ID	Candidate source gene	Candidate target gene	Flybase ID source gene	Flybase ID target gene	Source gene GWAS	Target gene GWAS	Source gene previous sleep	Target gene previous sleep	Source gene previous circadian	Target gene previous circadian
insc	physical	insc	1	10021388	insc	insc	FBgn0011674	FBgn0011674
Dl	enhanceable	fz	2	10028968		fz	FBgn0000463	FBgn0001085		X
N	enhanceable	fz	2	10028968		fz	FBgn0004647	FBgn0001085	X	X
sgg	enhanceable	mam	3	10545243	sgg	mam	FBgn0003371	FBgn0002643					X
stan	enhanceable	fz	4	10556066		fz	FBgn0024836	FBgn0001085		X
stan	suppressible	fz	4	10556066		fz	FBgn0024836	FBgn0001085		X
fz	enhanceable	fz2	5	10556068	fz		FBgn0001085	FBgn0016797	X
sgg	suppressible	aos::shg	6	10581282	sgg		FBgn0003371	FBgn0019808					X
sgg	suppressible	arm	6	10581282	sgg		FBgn0003371	FBgn0000117					X
sgg	enhanceable	arm	6	10581282	sgg		FBgn0003371	FBgn0000117					X
sgg	suppressible	N	7	10588874	sgg		FBgn0003371	FBgn0004647		X			X
insc	physical	baz	8	10591216	insc		FBgn0011674	FBgn0000163
insc	physical	baz	9	10591217	insc		FBgn0011674	FBgn0000163
pnt	enhanceable	aop	10	10655223	pnt		FBgn0003118	FBgn0000097
pnt	enhanceable	Ras85D	10	10655223	pnt		FBgn0003118	FBgn0003205
pins	physical	insc	11	10693757		insc	FBgn0040080	FBgn0011674
sgg	suppressible	nkd	12	10693810	sgg		FBgn0003371	FBgn0002945					X
insc	physical	Galphai	13	10753746	insc		FBgn0011674	FBgn0001104
insc	physical	Galphao	13	10753746	insc		FBgn0011674	FBgn0001122
pins	physical	insc	13	10753746		insc	FBgn0040080	FBgn0011674
insc	enhanceable	H	14	10835395	insc		FBgn0011674	FBgn0001169
H	suppressible	insc	14	10835395		insc	FBgn0001169	FBgn0011674
insc	enhanceable	N	14	10835395	insc		FBgn0011674	FBgn0004647		X
l(2)gl	enhanceable	scrib	15	10884224		scrib	FBgn0002121	FBgn0263289		X
dlg1	enhanceable	scrib	15	10884224		scrib	FBgn0001624	FBgn0263289	X	X			X
Jra	suppressible	fz	16	10903185		fz	FBgn0001291	FBgn0001085		X
pnt	suppressible	Jra	16	10903185	pnt		FBgn0003118	FBgn0001291
sgg	suppressible	arm	17	10924470	sgg		FBgn0003371	FBgn0000117					X
fz::fz2	suppressible	fz	18	10949033		fz	FBgn0042640	FBgn0001085		X
dpp	enhanceable	cv-2	19	10952893		cv-2	FBgn0000490	FBgn0000395		X
gbb	enhanceable	cv-2	19	10952893		cv-2	FBgn0024234	FBgn0000395		X
pnt	enhanceable	spen	20	10959845	pnt		FBgn0003118	FBgn0016977				X
pk	enhanceable	fz	21	10960784		fz	FBgn0003090	FBgn0001085		X
sif	suppressible	Fas2	22	10976048	sif		FBgn0085447	FBgn0000635	X	X
sif	enhanceable	Fas2	22	10976048	sif		FBgn0085447	FBgn0000635	X	X
Fas2	suppressible	sif	22	10976048		sif	FBgn0000635	FBgn0085447	X	X
fz	suppressible	wg	23	10996794	fz		FBgn0001085	FBgn0284084	X
pnt	enhanceable	csw	24	11014820	pnt		FBgn0003118	FBgn0000382
MESK2	suppressible	ksr::tor	25	11063696	MESK2		FBgn0043070	FBgn0019804
MESK2	enhanceable	Ras85D	25	11063696	MESK2		FBgn0043070	FBgn0003205
pnt	enhanceable	ksr::tor	26	11063697	pnt		FBgn0003118	FBgn0019804
pnt	enhanceable	Raf	26	11063697	pnt		FBgn0003118	FBgn0003079
pnt	suppressible	Ras85D	26	11063697	pnt		FBgn0003118	FBgn0003205
Axn	suppressible	sgg	27	11124806		sgg	FBgn0026597	FBgn0003371						X
brm	suppressible	sgg	27	11124806		sgg	FBgn0000212	FBgn0003371						X
mor	suppressible	sgg	27	11124806		sgg	FBgn0002783	FBgn0003371						X
osa	suppressible	sgg	27	11124806		sgg	FBgn0261885	FBgn0003371						X
osa	enhanceable	sgg	27	11124806		sgg	FBgn0261885	FBgn0003371						X
wg	enhanceable	sgg	27	11124806		sgg	FBgn0284084	FBgn0003371						X
numb	enhanceable	fz	28	11146626		fz	FBgn0002973	FBgn0001085	X	X
ed	suppressible	pnt	29	11171342		pnt	FBgn0000547	FBgn0003118	X
nkd	suppressible	fz	30	11274052		fz	FBgn0002945	FBgn0001085		X
sqh	enhanceable	ck	31	11301004		ck	FBgn0003514	FBgn0000317
ck	suppressible	dsh	31	11301004	ck		FBgn0000317	FBgn0000499		X
ck	suppressible	fz	31	11301004		fz	FBgn0000317	FBgn0001085		X
ck	suppressible	fz	31	11301004		fz	FBgn0000317	FBgn0001085		X
dsh	suppressible	fz	31	11301004		fz	FBgn0000499	FBgn0001085	X	X
Rok	suppressible	fz	31	11301004		fz	FBgn0026181	FBgn0001085		X
sqh	suppressible	fz	31	11301004		fz	FBgn0003514	FBgn0001085		X
zip	enhanceable	fz	31	11301004		fz	FBgn0265434	FBgn0001085		X
Rho1	suppressible	fz	31	11301004		fz	FBgn0014020	FBgn0001085		X			X
kay	suppressible	fz	32	11410534		fz	FBgn0001297	FBgn0001085		X			X
gcm2	suppressible	gcm	33	11532931	gcm2		FBgn0019809	FBgn0014179
MESK2	enhanceable	Ras85D	34	11606538	MESK2		FBgn0043070	FBgn0003205
insc	physical	Galphai	35	11672526	insc		FBgn0011674	FBgn0001104
kirre	physical	hbs	36	11684662	kirre		FBgn0028369	FBgn0029082	X
sns	physical	kirre	36	11684662		kirre	FBgn0024189	FBgn0028369		X
insc	physical	corn	37	11707517	insc		FBgn0011674	FBgn0259173
rols	physical	kirre	38	11709190		kirre	FBgn0041096	FBgn0028369		X
sgg	suppressible	N	39	11719214	sgg		FBgn0003371	FBgn0004647		X			X
fz::fz2	suppressible	fz	40	11731462		fz	FBgn0042640	FBgn0001085		X
ft	suppressible	fz	41	11893338		fz	FBgn0001075	FBgn0001085	X	X
Pdi	suppressible	pnr	42	11901120	Pdi		FBgn0014002	FBgn0003117
Su(fu)	enhanceable	sgg	43	11912487		sgg	FBgn0005355	FBgn0003371						X
pnt	suppressible	aop	44	11937027	pnt		FBgn0003118	FBgn0000097
fz	enhanceable	fy	45	11973308	fz		FBgn0001085	FBgn0001084	X
dsh	enhanceable	fz	45	11973308		fz	FBgn0000499	FBgn0001085	X	X
dsh	suppressible	fz	45	11973308		fz	FBgn0000499	FBgn0001085	X	X
fy	suppressible	fz	45	11973308		fz	FBgn0001084	FBgn0001085		X
in	suppressible	fz	45	11973308		fz	FBgn0001259	FBgn0001085		X
in	enhanceable	fz	45	11973308		fz	FBgn0001259	FBgn0001085		X
mwh	suppressible	fz	45	11973308		fz	FBgn0264272	FBgn0001085		X
fz	suppressible	in	45	11973308	fz		FBgn0001085	FBgn0001259	X
fz	enhanceable	in	45	11973308	fz		FBgn0001085	FBgn0001259	X
sgg	suppressible	wg	46	12015286	sgg		FBgn0003371	FBgn0284084					X
fz	suppressible	dsh	47	12015986	fz		FBgn0001085	FBgn0000499	X	X
sl	suppressible	Pp2B-14D	48	12019233	sl		FBgn0003416	FBgn0011826				X
ash2	suppressible	cv-2	49	12068954		cv-2	FBgn0000139	FBgn0000395		X
fz	physical	Wnt2	50	12205098	fz		FBgn0001085	FBgn0004360	X
fz	physical	Wnt4	50	12205098	fz		FBgn0001085	FBgn0010453	X	X
Snap24	suppressible	Snap25	51	12242238		Snap25	FBgn0266720	FBgn0011288		X
stg	suppressible	pnt	52	12447387		pnt	FBgn0003525	FBgn0003118	X
ck	enhanceable	Rac1	53	12505998	ck		FBgn0000317	FBgn0010333						X
scrib	enhanceable	crb	54	12510193	scrib		FBgn0263289	FBgn0259685	X
scrib	suppressible	crb	54	12510193	scrib		FBgn0263289	FBgn0259685	X
scrib	suppressible	sdt	54	12510193	scrib		FBgn0263289	FBgn0261873	X
scrib	suppressible	crb	55	12510194	scrib		FBgn0263289	FBgn0259685	X
insc	enhanceable	Gαi	56	12526793	insc		FBgn0011674
insc	enhanceable	pins	56	12526793	insc		FBgn0011674	FBgn0040080
insc	enhanceable	pon::pins	56	12526793	insc		FBgn0011674	FBgn0066333
ft	enhanceable	fz	57	12540853		fz	FBgn0001075	FBgn0001085	X	X
sgg	enhanceable	arm	58	12559488	sgg		FBgn0003371	FBgn0000117					X
Ras85D	enhanceable	pnt	59	12636917		pnt	FBgn0003205	FBgn0003118
arm	suppressible	sgg	60	12636921		sgg	FBgn0000117	FBgn0003371						X
fas	physical	B52	61	12655012	fas		FBgn0000633	FBgn0004587	X
fz	physical	B52	61	12655012	fz		FBgn0001085	FBgn0004587	X
pnt	suppressible	fred	62	12679104	pnt		FBgn0003118	FBgn0051774
Brd	enhanceable	amos	63	12702685	Brd		FBgn0000216	FBgn0003270
pan	suppressible	sgg	64	12730381		sgg	FBgn0085432	FBgn0003371						X
pnt	enhanceable	edl	65	12874129	pnt		FBgn0003118	FBgn0023214
insc	enhanceable	Gαi	66	12925708	insc		FBgn0011674
aos	enhanceable	fz	67	12932331		fz	FBgn0004569	FBgn0001085		X
dsh	enhanceable	fz	67	12932331		fz	FBgn0000499	FBgn0001085	X	X
Ras85D	enhanceable	fz	67	12932331		fz	FBgn0003205	FBgn0001085		X
sty	enhanceable	fz	67	12932331		fz	FBgn0014388	FBgn0001085	X	X
fz	suppressible	pk	68	12941693	fz		FBgn0001085	FBgn0003090	X
fz	enhanceable	pk	68	12941693	fz		FBgn0001085	FBgn0003090	X
pnt	suppressible	l(2)gl	69	14500904	pnt		FBgn0003118	FBgn0002121
Sema5c	suppressible	l(2)gl	69	14500904			FBgn0284221	FBgn0002121			X
pnt	suppressible	aos	70	14507782	pnt		FBgn0003118	FBgn0004569
scrib	enhanceable	Ras85D	71	14551319	scrib		FBgn0263289	FBgn0003205	X
CycE	suppressible	scrib	72	14592975		scrib	FBgn0010382	FBgn0263289	X	X
l(3)cl-R3	suppressible	scrib	72	14592975		scrib	FBgn0041112	FBgn0263289		X
hid	suppressible	scrib	72	14592975		scrib	FBgn0003997	FBgn0263289		X			X
fz	physical	dsh	73	14636582	fz		FBgn0001085	FBgn0000499	X	X
grh	enhanceable	fz	74	14706698		fz	FBgn0259211	FBgn0001085	X	X
fz	enhanceable	grh	74	14706698	fz		FBgn0001085	FBgn0259211	X	X
insc	physical	abs	75	14738736	insc		FBgn0011674	FBgn0015331				X
sgg	physical	arm	76	14966281	sgg		FBgn0003371	FBgn0000117					X
tws	enhanceable	sgg	77	14973271		sgg	FBgn0004889	FBgn0003371						X
insc	enhanceable	pdm2	78	14973280	insc		FBgn0011674	FBgn0004394
sgg	suppressible	nmo	79	15169756	sgg		FBgn0003371	FBgn0011817		X			X
sgg	suppressible	dsh	80	15226252	sgg		FBgn0003371	FBgn0000499		X			X
dsh	enhanceable	fz	81	15252441		fz	FBgn0000499	FBgn0001085	X	X
dsh	suppressible	fz	81	15252441		fz	FBgn0000499	FBgn0001085	X	X
fz::fz2	suppressible	fz	81	15252441		fz	FBgn0042640	FBgn0001085		X
futsch	suppressible	sgg	82	15269269		sgg	FBgn0259108	FBgn0003371						X
sktl	enhanceable	ash2	83	15280236	sktl		FBgn0016984	FBgn0000139
pk	enhanceable	fz	84	15329345		fz	FBgn0003090	FBgn0001085		X
stan	suppressible	fz	84	15329345		fz	FBgn0024836	FBgn0001085		X
Vang	suppressible	fz	84	15329345		fz	FBgn0015838	FBgn0001085		X
fz	suppressible	stan	84	15329345	fz		FBgn0001085	FBgn0024836	X
fz	suppressible	Vang	84	15329345	fz		FBgn0001085	FBgn0015838	X
pnt	suppressible	CycE	85	15454540	pnt		FBgn0003118	FBgn0010382		X
scrib	suppressible	CycE	85	15454540	scrib		FBgn0263289	FBgn0010382	X	X
MESK2	suppressible	peb	86	15454543	MESK2		FBgn0043070	FBgn0003053
sl	suppressible	ru	87	15469842	sl		FBgn0003416	FBgn0003295
Egfr	suppressible	sl	87	15469842		sl	FBgn0003731	FBgn0003416	X
S	suppressible	sl	87	15469842		sl	FBgn0003310	FBgn0003416
sns	physical	kirre	88	15511638		kirre	FBgn0024189	FBgn0028369		X
pnt	suppressible	edl	89	15511639	pnt		FBgn0003118	FBgn0023214
insc	suppressible	egl	90	15530398	insc		FBgn0011674	FBgn0000562
sif	suppressible	LIMK1	91	15572110	sif		FBgn0085447	FBgn0283712	X			X
sif	enhanceable	LIMK1	91	15572110	sif		FBgn0085447	FBgn0283712	X			X
ck	enhanceable	spen	92	15596016	ck		FBgn0000317	FBgn0016977				X
Gαo	enhanceable	fz	93	15652486		fz		FBgn0001085		X
fz	enhanceable	Gαo	93	15652486	fz		FBgn0001085		X
fz	suppressible	Gαo	93	15652486	fz		FBgn0001085		X
fy	enhanceable	frtz	94	15654087		frtz	FBgn0001084	FBgn0086698
in	enhanceable	frtz	94	15654087		frtz	FBgn0001259	FBgn0086698
frtz	enhanceable	fy	94	15654087	frtz		FBgn0086698	FBgn0001084
frtz	enhanceable	in	94	15654087	frtz		FBgn0086698	FBgn0001259
cv-2	suppressible	sog	95	15766758	cv-2		FBgn0000395	FBgn0003463	X
mir-4	physical	Brd	96	15833912		Brd	FBgn0262414	FBgn0000216
mir-7	physical	Brd	96	15833912		Brd	FBgn0262370	FBgn0000216
fz	physical	aPKC	97	15907474	fz		FBgn0001085	FBgn0261854	X
fz	physical	baz	97	15907474	fz		FBgn0001085	FBgn0000163	X
fz	physical	Patj	97	15907474	fz		FBgn0001085	FBgn0067864	X
fz	suppressible	dgo	98	15937478	fz		FBgn0001085	FBgn0086898	X
scrib	enhanceable	Egfr	99	15965261	scrib		FBgn0263289	FBgn0003731	X	X
scrib	suppressible	Ret	99	15965261	scrib		FBgn0263289	FBgn0011829	X
scrib	enhanceable	Ret	99	15965261	scrib		FBgn0263289	FBgn0011829	X
sgg	enhanceable	L	100	15976174	sgg		FBgn0003371	FBgn0267825					X
sgg	suppressible	L	100	15976174	sgg		FBgn0003371	FBgn0267825					X
Wnt4	suppressible	fz	101	15986451		fz	FBgn0010453	FBgn0001085	X	X
5-HT1B	suppressible	sgg	102	15996552		sgg	FBgn0263116	FBgn0003371					X	X
scrib	enhanceable	Raf	103	16150723	scrib		FBgn0263289	FBgn0003079	X
bsk	suppressible	scrib	103	16150723		scrib	FBgn0000229	FBgn0263289		X
bsk	enhanceable	scrib	103	16150723		scrib	FBgn0000229	FBgn0263289		X
hep	suppressible	scrib	103	16150723		scrib	FBgn0010303	FBgn0263289		X
sgg	enhanceable	Dronc	104	16222340	sgg		FBgn0003371	FBgn0026404					X
frtz	enhanceable	sha	105	16322503	frtz		FBgn0086698	FBgn0003382
fz	enhanceable	sha	105	16322503	fz		FBgn0001085	FBgn0003382	X
kirre	physical	X11L	106	16380111	kirre		FBgn0028369	FBgn0026313	X
Brd	suppressible	upd1	107	16387886	Brd		FBgn0000216	FBgn0004956						X
pnt	suppressible	csw	108	16399795	pnt		FBgn0003118	FBgn0000382
CG17278	suppressible	sgg	109	16414040		sgg	FBgn0046763	FBgn0003371	X					X
Cyp310a1	suppressible	sgg	109	16414040		sgg	FBgn0032693	FBgn0003371						X
pnt	enhanceable	Gug	110	16445904	pnt		FBgn0003118	FBgn0010825
sktl	enhanceable	rdgA	111	16476663	sktl		FBgn0016984	FBgn0261549		X
Tie	enhanceable	Pvr	112	16580993	Tie		FBgn0014073	FBgn0032006	X
GEFmeso	physical	Cdc42	113	16581976	GEFmeso		FBgn0050115	FBgn0010341	X
Rala	physical	GEFmeso	113	16581976		GEFmeso	FBgn0015286	FBgn0050115		X
fz	suppressible	Hrs	114	16606693	fz		FBgn0001085	FBgn0031450	X
fz	suppressible	Gαo	115	16617104	fz		FBgn0001085		X
kirre	physical	Actn	116	16699917	kirre		FBgn0028369	FBgn0000667	X
rols	physical	kirre	116	16699917		kirre	FBgn0041096	FBgn0028369		X
dsh	enhanceable	fz	117	16824921		fz	FBgn0000499	FBgn0001085	X	X
dco	enhanceable	fz	117	16824921		fz	FBgn0002413	FBgn0001085		X			X
dco	enhanceable	fz	118	16824922		fz	FBgn0002413	FBgn0001085		X			X
dco	suppressible	fz	118	16824922		fz	FBgn0002413	FBgn0001085		X			X
fz	enhanceable	dco	118	16824922	fz		FBgn0001085	FBgn0002413	X					X
Wnt5	enhanceable	fz	119	17032066		fz	FBgn0010194	FBgn0001085		X
fz	enhanceable	Wnt5	119	17032066	fz		FBgn0001085	FBgn0010194	X
scrib	enhanceable	Ras85D	120	17082773	scrib		FBgn0263289	FBgn0003205	X
Ras85D	enhanceable	scrib	120	17082773		scrib	FBgn0003205	FBgn0263289		X
kay	enhanceable	scrib	120	17082773		scrib	FBgn0001297	FBgn0263289		X			X
sgg	suppressible	L	121	17090721	sgg		FBgn0003371	FBgn0267825					X
gskt	suppressible	sgg	122	17179138		sgg	FBgn0046332	FBgn0003371						X
tow	suppressible	fz	123	17409077		fz	FBgn0035719	FBgn0001085		X
tow	enhanceable	fz	123	17409077		fz	FBgn0035719	FBgn0001085		X
ck	suppressible	tow	123	17409077	ck		FBgn0000317	FBgn0035719
sgg	physical	cry	124	17418796	sgg		FBgn0003371	FBgn0025680				X	X	X
cry	suppressible	sgg	124	17418796		sgg	FBgn0025680	FBgn0003371			X		X	X
Z600	suppressible	Cdk1	125	17431409	Z600		FBgn0004052	FBgn0004106
CycE	suppressible	Z600	125	17431409		Z600	FBgn0010382	FBgn0004052	X
fz	enhanceable	drl	126	17507403	fz		FBgn0001085	FBgn0015380	X	X
drl	enhanceable	fz	126	17507403		fz	FBgn0015380	FBgn0001085	X	X
Dcr-2	enhanceable	sl	127	17625558		sl	FBgn0034246	FBgn0003416
fz	suppressible	Rho1	128	17652348	fz		FBgn0001085	FBgn0014020	X					X
bdg	enhanceable	fz	129	17890365		fz	FBgn0034049	FBgn0001085		X
dgo	suppressible	fz	130	18065209		fz	FBgn0086898	FBgn0001085		X
dgo	enhanceable	fz	130	18065209		fz	FBgn0086898	FBgn0001085		X
pnt	suppressible	Bx	131	18202376	pnt		FBgn0003118	FBgn0265598						X
fz	suppressible	Egfr	132	18291359	fz		FBgn0001085	FBgn0003731	X	X
Egfr	suppressible	fz	132	18291359		fz	FBgn0003731	FBgn0001085	X	X
pnt	enhanceable	Jra	132	18291359	pnt		FBgn0003118	FBgn0001291
aop	suppressible	pnt	132	18291359		pnt	FBgn0000097	FBgn0003118
Jra	suppressible	pnt	132	18291359		pnt	FBgn0001291	FBgn0003118
cv-2	suppressible	dpp	133	18539121	cv-2		FBgn0000395	FBgn0000490	X
cv-2	suppressible	gbb	133	18539121	cv-2		FBgn0000395	FBgn0024234	X
cv-2	suppressible	sog	133	18539121	cv-2		FBgn0000395	FBgn0003463	X
stan	physical	fz	134	18555784		fz	FBgn0024836	FBgn0001085		X
sgg	suppressible	crol	135	18614577	sgg		FBgn0003371	FBgn0020309					X
cv-2	suppressible	pbl	136	18690061	cv-2		FBgn0000395	FBgn0003041	X
for	suppressible	pbl	136	18690061	for		FBgn0000721	FBgn0003041
sgg	enhanceable	E2f1	137	18794899	sgg		FBgn0003371	FBgn0011766					X
fz	physical	Vang	138	18804440	fz		FBgn0001085	FBgn0015838	X
fz	suppressible	Vang	138	18804440	fz		FBgn0001085	FBgn0015838	X
Fkbp14	enhanceable	kay	139	18832361	Fkbp14		FBgn0010470	FBgn0001297						X
sgg	enhanceable	kay	139	18832361	sgg		FBgn0003371	FBgn0001297					X	X
bsk	suppressible	sgg	139	18832361		sgg	FBgn0000229	FBgn0003371						X
wnd	suppressible	sgg	139	18832361		sgg	FBgn0036896	FBgn0003371						X
kay	suppressible	sgg	139	18832361		sgg	FBgn0001297	FBgn0003371					X	X
kay	enhanceable	sgg	139	18832361		sgg	FBgn0001297	FBgn0003371					X	X
baz	enhanceable	sktl	140	18948416		sktl	FBgn0000163	FBgn0016984
Axn	suppressible	sgg	141	19124571		sgg	FBgn0026597	FBgn0003371						X
MESK2	suppressible	Dref	142	19136464	MESK2		FBgn0043070	FBgn0015664
Nhe2	suppressible	fz	143	19234454		fz	FBgn0040297	FBgn0001085		X
fz	physical	Nhe2	143	19234454	fz		FBgn0001085	FBgn0040297	X
kirre	physical	hbs	144	19270174	kirre		FBgn0028369	FBgn0029082	X
sns	physical	kirre	144	19270174		kirre	FBgn0024189	FBgn0028369		X
egr	suppressible	scrib	145	19289090		scrib	FBgn0033483	FBgn0263289		X
Rab5	suppressible	scrib	145	19289090		scrib	FBgn0014010	FBgn0263289		X
sktl	suppressible	Pld	146	19349583	sktl		FBgn0016984	FBgn0033075
scrib	enhanceable	Vang	147	19563796	scrib		FBgn0263289	FBgn0015838	X
scrib	physical	Vang	147	19563796	scrib		FBgn0263289	FBgn0015838	X
ed	enhanceable	fz	148	19736327		fz	FBgn0000547	FBgn0001085	X	X
ed	enhanceable	pnt	148	19736327		pnt	FBgn0000547	FBgn0003118	X
fred	suppressible	pnt	148	19736327		pnt	FBgn0051774	FBgn0003118
hep	suppressible	scrib	149	20072127		scrib	FBgn0010303	FBgn0263289		X
Rab23	enhanceable	fz	150	20124028		fz	FBgn0037364	FBgn0001085		X
frtz	enhanceable	Rab23	150	20124028	frtz		FBgn0086698	FBgn0037364
fz	enhanceable	Rab23	150	20124028	fz		FBgn0001085	FBgn0037364	X
H	suppressible	Brd	151	2015800		Brd	FBgn0001169	FBgn0000216
Bap170	suppressible	pnt	152	20551433		pnt	FBgn0042085	FBgn0003118
Bap170	enhanceable	pnt	152	20551433		pnt	FBgn0042085	FBgn0003118
VhaM8.9	enhanceable	fz	153	20579879		fz	FBgn0037671	FBgn0001085		X
VhaM8.9	suppressible	fz	153	20579879		fz	FBgn0037671	FBgn0001085		X
VhaM8.9	suppressible	fz	154	20579883		fz	FBgn0037671	FBgn0001085		X
fz	physical	VhaM8.9	154	20579883	fz		FBgn0001085	FBgn0037671	X
ck	suppressible	zip	155	20599890	ck		FBgn0000317	FBgn0265434
ck	enhanceable	zip	155	20599890	ck		FBgn0000317	FBgn0265434
fz	enhanceable	zip	155	20599890	fz		FBgn0001085	FBgn0265434	X
hbs	enhanceable	kirre	156	20599904		kirre	FBgn0029082	FBgn0028369		X
sns	enhanceable	kirre	156	20599904		kirre	FBgn0024189	FBgn0028369		X
kirre	enhanceable	rst	156	20599904	kirre		FBgn0028369	FBgn0003285	X
kirre	enhanceable	sns	156	20599904	kirre		FBgn0028369	FBgn0024189	X
nSyb	physical	Snap25	157	20688915		Snap25	FBgn0013342	FBgn0011288		X
Syt1	physical	Snap25	157	20688915		Snap25	FBgn0004242	FBgn0011288		X
Syt4	physical	Snap25	157	20688915		Snap25	FBgn0028400	FBgn0011288		X
Syx1A	physical	Snap25	157	20688915		Snap25	FBgn0013343	FBgn0011288		X
scrib	suppressible	baz	158	20819933	scrib		FBgn0263289	FBgn0000163	X
Trpm	suppressible	Pi3K92E	159	20889130	Trpm		FBgn0265194	FBgn0015279
Trpm	suppressible	S6k	159	20889130	Trpm		FBgn0265194	FBgn0283472
for	suppressible	Fdh	160	20932929	for		FBgn0000721	FBgn0011768
ltl	suppressible	cv-2	161	21266407		cv-2	FBgn0268063	FBgn0000395		X
Syx1A	physical	Snap25	162	21316453		Snap25	FBgn0013343	FBgn0011288		X
egr	enhanceable	scrib	163	21397843		scrib	FBgn0033483	FBgn0263289		X
sds22	suppressible	scrib	164	21399659		scrib	FBgn0028992	FBgn0263289		X
arm	suppressible	sgg	165	21483653		sgg	FBgn0000117	FBgn0003371						X
pnt	suppressible	seq	166	21693579	pnt		FBgn0003118	FBgn0028991
sgg	physical	ci	167	21852395	sgg		FBgn0003371	FBgn0004859					X
sgg	physical	cos	167	21852395	sgg		FBgn0003371	FBgn0000352					X
mip120	physical	Myb	168	21969598	mip120		FBgn0033846	FBgn0002914	X
dos	physical	Rip11	169	22028469		Rip11	FBgn0016794	FBgn0027335
Pdi	physical	14-3-3epsilon	170	22036573	Pdi		FBgn0014002	FBgn0020238
CG10494	physical	AIF	170	22036573	CG10494		FBgn0034634	FBgn0031392
Fkbp14	physical	Akap200	170	22036573	Fkbp14		FBgn0010470	FBgn0027932
Pdi	physical	Akap200	170	22036573	Pdi		FBgn0014002	FBgn0027932
Fkbp14	physical	Ald	170	22036573	Fkbp14		FBgn0010470	FBgn0000064
Fkbp14	physical	AnxB10	170	22036573	Fkbp14		FBgn0010470	FBgn0000084
Pdi	physical	AnxB10	170	22036573	Pdi		FBgn0014002	FBgn0000084
CG10494	physical	Ask1	170	22036573	CG10494		FBgn0034634	FBgn0014006
Pdi	physical	ATPsynbeta	170	22036573	Pdi		FBgn0014002	FBgn0010217
Fkbp14	physical	Bacc	170	22036573	Fkbp14		FBgn0010470	FBgn0031453
Pdi	physical	Bacc	170	22036573	Pdi		FBgn0014002	FBgn0031453
Snap25	physical	Bet1	170	22036573	Snap25		FBgn0011288	FBgn0260857	X
Pdi	physical	CaBP1	170	22036573	Pdi		FBgn0014002	FBgn0025678				X
Fkbp14	physical	Calr	170	22036573	Fkbp14		FBgn0010470	FBgn0005585				X
Pdi	physical	Calr	170	22036573	Pdi		FBgn0014002	FBgn0005585				X
Pdi	physical	CG10265	170	22036573	Pdi		FBgn0014002	FBgn0033990
Tango7	physical	CG10306	170	22036573	Tango7		FBgn0033902	FBgn0034654
az2	physical	CG10494	170	22036573		CG10494	FBgn0025185	FBgn0034634
cert	physical	CG10494	170	22036573		CG10494	FBgn0027569	FBgn0034634	X
CG1603	physical	CG10494	170	22036573		CG10494	FBgn0033185	FBgn0034634
CG33523	physical	CG10494	170	22036573		CG10494	FBgn0053523	FBgn0034634	X
CG4908	physical	CG10494	170	22036573		CG10494	FBgn0032195	FBgn0034634
CG9205	physical	CG10494	170	22036573		CG10494	FBgn0035181	FBgn0034634
GAPcenA	physical	CG10494	170	22036573		CG10494	FBgn0035879	FBgn0034634	X
l(2)k01209	physical	CG10494	170	22036573		CG10494	FBgn0022029	FBgn0034634
muc	physical	CG10494	170	22036573		CG10494	FBgn0283658	FBgn0034634
rdgB	physical	CG10494	170	22036573		CG10494	FBgn0003218	FBgn0034634
Fkbp14	physical	CG10638	170	22036573	Fkbp14		FBgn0010470	FBgn0036290
Pdi	physical	CG10638	170	22036573	Pdi		FBgn0014002	FBgn0036290
Pdi	physical	CG1092	170	22036573	Pdi		FBgn0014002	FBgn0037228
Pdi	physical	CG11060	170	22036573	Pdi		FBgn0014002	FBgn0033149
Fkbp14	physical	CG11267	170	22036573	Fkbp14		FBgn0010470	FBgn0036334
Pdi	physical	CG11267	170	22036573	Pdi		FBgn0014002	FBgn0036334
sgg	physical	CG11523	170	22036573	sgg		FBgn0003371	FBgn0037156					X
Pdi	physical	CG13887	170	22036573	Pdi		FBgn0014002	FBgn0035165
Fkbp14	physical	CG14715	170	22036573	Fkbp14		FBgn0010470	FBgn0037930
Pdi	physical	CG14715	170	22036573	Pdi		FBgn0014002	FBgn0037930
Pdi	physical	CG16817	170	22036573	Pdi		FBgn0014002	FBgn0037728
Pdi	physical	CG16959	170	22036573	Pdi		FBgn0014002	FBgn0036481
sgg	physical	CG1910	170	22036573	sgg		FBgn0003371	FBgn0022349					X
Pdi	physical	CG2004	170	22036573	Pdi		FBgn0014002	FBgn0030060
Fkbp14	physical	CG2767	170	22036573	Fkbp14		FBgn0010470	FBgn0037537
Fkbp14	physical	CG2852	170	22036573	Fkbp14		FBgn0010470	FBgn0034753
Pdi	physical	CG2852	170	22036573	Pdi		FBgn0014002	FBgn0034753
Fkbp14	physical	CG2862	170	22036573	Fkbp14		FBgn0010470	FBgn0031459
Pdi	physical	CG2862	170	22036573	Pdi		FBgn0014002	FBgn0031459
Pdi	physical	CG31445	170	22036573	Pdi		FBgn0014002	FBgn0051445
CG6145	physical	CG33156	170	22036573		CG33156	FBgn0033853	FBgn0053156	X
sgg	physical	CG4325	170	22036573	sgg		FBgn0003371	FBgn0026878					X
Fkbp14	physical	CG4598	170	22036573	Fkbp14		FBgn0010470	FBgn0032160
Pdi	physical	CG4598	170	22036573	Pdi		FBgn0014002	FBgn0032160
Fkbp14	physical	CG5174	170	22036573	Fkbp14		FBgn0010470	FBgn0034345		X
Fkbp14	physical	CG5355	170	22036573	Fkbp14		FBgn0010470	FBgn0032242
sgg	physical	CG5568	170	22036573	sgg		FBgn0003371	FBgn0035641					X
Tango7	physical	CG5642	170	22036573	Tango7		FBgn0033902	FBgn0036258
Fkbp14	physical	CG6084	170	22036573	Fkbp14		FBgn0010470	FBgn0086254
Pdi	physical	CG6084	170	22036573	Pdi		FBgn0014002	FBgn0086254
Rim2	physical	CG7737	170	22036573	Rim2		FBgn0031359	FBgn0033584
Fkbp14	physical	CG8036	170	22036573	Fkbp14		FBgn0010470	FBgn0037607
Pdi	physical	CG8036	170	22036573	Pdi		FBgn0014002	FBgn0037607
Fkbp14	physical	CG8209	170	22036573	Fkbp14		FBgn0010470	FBgn0035830
Fkbp14	physical	CG8993	170	22036573	Fkbp14		FBgn0010470	FBgn0035334
Fkbp14	physical	CG9436	170	22036573	Fkbp14		FBgn0010470	FBgn0033101
Fkbp14	physical	CG9705	170	22036573	Fkbp14		FBgn0010470	FBgn0036661
Tango7	physical	CG9769	170	22036573	Tango7		FBgn0033902	FBgn0037270
Fkbp14	physical	Chd64	170	22036573	Fkbp14		FBgn0010470	FBgn0035499
Pdi	physical	Chd64	170	22036573	Pdi		FBgn0014002	FBgn0035499
Fkbp14	physical	Df31	170	22036573	Fkbp14		FBgn0010470	FBgn0022893
Pdi	physical	Df31	170	22036573	Pdi		FBgn0014002	FBgn0022893
Fkbp14	physical	EndoGI	170	22036573	Fkbp14		FBgn0010470	FBgn0028515
Fkbp14	physical	Eno	170	22036573	Fkbp14		FBgn0010470	FBgn0000579
Pdi	physical	Eno	170	22036573	Pdi		FBgn0014002	FBgn0000579
Pdi	physical	ERp60	170	22036573	Pdi		FBgn0014002	FBgn0033663
Pdi	physical	Fer1HCH	170	22036573	Pdi		FBgn0014002	FBgn0015222		X		X
Pdi	physical	Fim	170	22036573	Pdi		FBgn0014002	FBgn0024238
Fkbp14	physical	FK506-bp2	170	22036573	Fkbp14		FBgn0010470	FBgn0013954
Pdi	physical	FK506-bp2	170	22036573	Pdi		FBgn0014002	FBgn0013954
awd	physical	Fkbp14	170	22036573		Fkbp14	FBgn0000150	FBgn0010470
capt	physical	Fkbp14	170	22036573		Fkbp14	FBgn0261458	FBgn0010470
chic	physical	Fkbp14	170	22036573		Fkbp14	FBgn0000308	FBgn0010470
cib	physical	Fkbp14	170	22036573		Fkbp14	FBgn0026084	FBgn0010470
dj-1beta	physical	Fkbp14	170	22036573		Fkbp14	FBgn0039802	FBgn0010470
dUTPase	physical	Fkbp14	170	22036573		Fkbp14	FBgn0250837	FBgn0010470
eIF-5A	physical	Fkbp14	170	22036573		Fkbp14	FBgn0034967	FBgn0010470
fabp	physical	Fkbp14	170	22036573		Fkbp14	FBgn0037913	FBgn0010470
Glo1	physical	Fkbp14	170	22036573		Fkbp14	FBgn0283450	FBgn0010470
GstE6	physical	Fkbp14	170	22036573		Fkbp14	FBgn0063494	FBgn0010470
GstO3	physical	Fkbp14	170	22036573		Fkbp14	FBgn0035904	FBgn0010470
GstT1	physical	Fkbp14	170	22036573		Fkbp14	FBgn0050000	FBgn0010470
Hsc70Cb	physical	Fkbp14	170	22036573		Fkbp14	FBgn0026418	FBgn0010470
Inos	physical	Fkbp14	170	22036573		Fkbp14	FBgn0025885	FBgn0010470
Jupiter	physical	Fkbp14	170	22036573		Fkbp14	FBgn0051363	FBgn0010470
kdn	physical	Fkbp14	170	22036573		Fkbp14	FBgn0261955	FBgn0010470
Mdh2	physical	Fkbp14	170	22036573		Fkbp14	FBgn0262559	FBgn0010470
Moe	physical	Fkbp14	170	22036573		Fkbp14	FBgn0011661	FBgn0010470	X
Nacalpha	physical	Fkbp14	170	22036573		Fkbp14	FBgn0086904	FBgn0010470
Nlp	physical	Fkbp14	170	22036573		Fkbp14	FBgn0016685	FBgn0010470
Ntf-2	physical	Fkbp14	170	22036573		Fkbp14	FBgn0031145	FBgn0010470
Nurf-38	physical	Fkbp14	170	22036573		Fkbp14	FBgn0016687	FBgn0010470
PCNA	physical	Fkbp14	170	22036573		Fkbp14	FBgn0005655	FBgn0010470
Pdi	physical	Fkbp14	170	22036573	Pdi	Fkbp14	FBgn0014002	FBgn0010470
Pdi	physical	Fkbp14	170	22036573	Pdi	Fkbp14	FBgn0014002	FBgn0010470
Pgd	physical	Fkbp14	170	22036573		Fkbp14	FBgn0004654	FBgn0010470
Pgk	physical	Fkbp14	170	22036573		Fkbp14	FBgn0250906	FBgn0010470
Pglym78	physical	Fkbp14	170	22036573		Fkbp14	FBgn0014869	FBgn0010470
PHGPx	physical	Fkbp14	170	22036573		Fkbp14	FBgn0035438	FBgn0010470
Prosalpha4	physical	Fkbp14	170	22036573		Fkbp14	FBgn0004066	FBgn0010470
Prx2540-2	physical	Fkbp14	170	22036573		Fkbp14	FBgn0033518	FBgn0010470
regucalcin	physical	Fkbp14	170	22036573		Fkbp14	FBgn0030362	FBgn0010470
RhoGDI	physical	Fkbp14	170	22036573		Fkbp14	FBgn0036921	FBgn0010470
scf	physical	Fkbp14	170	22036573		Fkbp14	FBgn0025682	FBgn0010470
scu	physical	Fkbp14	170	22036573		Fkbp14	FBgn0021765	FBgn0010470
Sh3beta	physical	Fkbp14	170	22036573		Fkbp14	FBgn0035772	FBgn0010470
smt3	physical	Fkbp14	170	22036573		Fkbp14	FBgn0264922	FBgn0010470
Taldo	physical	Fkbp14	170	22036573		Fkbp14	FBgn0023477	FBgn0010470
Trx-2	physical	Fkbp14	170	22036573		Fkbp14	FBgn0040070	FBgn0010470
Trxr-1	physical	Fkbp14	170	22036573		Fkbp14	FBgn0020653	FBgn0010470
Uch	physical	Fkbp14	170	22036573		Fkbp14	FBgn0010288	FBgn0010470
yip2	physical	Fkbp14	170	22036573		Fkbp14	FBgn0040064	FBgn0010470
Pdi	physical	Gagr	170	22036573	Pdi		FBgn0014002	FBgn0036627
Pdi	physical	Gp93	170	22036573	Pdi		FBgn0014002	FBgn0039562
Rim2	physical	Gs1	170	22036573	Rim2		FBgn0031359	FBgn0001142
Pdi	physical	GstE6	170	22036573	Pdi		FBgn0014002	FBgn0063494
Pdi	physical	GstO3	170	22036573	Pdi		FBgn0014002	FBgn0035904
MsR1	physical	HIP-R	170	22036573	MsR1		FBgn0035331	FBgn0029676
Rim2	physical	HIP-R	170	22036573	Rim2		FBgn0031359	FBgn0029676
Pdi	physical	HmgD	170	22036573	Pdi		FBgn0014002	FBgn0004362
Pdi	physical	Hop	170	22036573	Pdi		FBgn0014002	FBgn0024352
Pdi	physical	Hsp60A	170	22036573	Pdi		FBgn0014002	FBgn0015245				X
Rim2	physical	Hsp60A	170	22036573	Rim2		FBgn0031359	FBgn0015245				X
Pdi	physical	Idgf6	170	22036573	Pdi		FBgn0014002	FBgn0013763
Pdi	physical	Inos	170	22036573	Pdi		FBgn0014002	FBgn0025885
Tango7	physical	Int6	170	22036573	Tango7		FBgn0033902	FBgn0025582
Pdi	physical	Mdh2	170	22036573	Pdi		FBgn0014002	FBgn0262559
Snap25	physical	Membrin	170	22036573	Snap25		FBgn0011288	FBgn0260856	X
Pdi	physical	Moe	170	22036573	Pdi		FBgn0014002	FBgn0011661		X
Pdi	physical	Nacalpha	170	22036573	Pdi		FBgn0014002	FBgn0086904
Pdi	physical	Nlp	170	22036573	Pdi		FBgn0014002	FBgn0016685
Snap25	physical	Nsf2	170	22036573	Snap25		FBgn0011288	FBgn0266464	X
Pdi	physical	Ntf-2	170	22036573	Pdi		FBgn0014002	FBgn0031145
Pdi	physical	O-fut2	170	22036573	Pdi		FBgn0014002	FBgn0027791
Pdi	physical	P58IPK	170	22036573	Pdi		FBgn0014002	FBgn0037718
Pdi	physical	PCNA	170	22036573	Pdi		FBgn0014002	FBgn0005655
awd	physical	Pdi	170	22036573		Pdi	FBgn0000150	FBgn0014002
capt	physical	Pdi	170	22036573		Pdi	FBgn0261458	FBgn0014002
chic	physical	Pdi	170	22036573		Pdi	FBgn0000308	FBgn0014002
cib	physical	Pdi	170	22036573		Pdi	FBgn0026084	FBgn0014002
eEF1delta	physical	Pdi	170	22036573		Pdi	FBgn0032198	FBgn0014002
eIF-5A	physical	Pdi	170	22036573		Pdi	FBgn0034967	FBgn0014002
fabp	physical	Pdi	170	22036573		Pdi	FBgn0037913	FBgn0014002
l(2)37Cc	physical	Pdi	170	22036573		Pdi	FBgn0002031	FBgn0014002
Pgd	physical	Pdi	170	22036573		Pdi	FBgn0004654	FBgn0014002
Pglym78	physical	Pdi	170	22036573		Pdi	FBgn0014869	FBgn0014002
porin	physical	Pdi	170	22036573		Pdi	FBgn0004363	FBgn0014002
Prosalpha1	physical	Pdi	170	22036573		Pdi	FBgn0263121	FBgn0014002
Prosalpha4	physical	Pdi	170	22036573		Pdi	FBgn0004066	FBgn0014002
Prx2540-2	physical	Pdi	170	22036573		Pdi	FBgn0033518	FBgn0014002
regucalcin	physical	Pdi	170	22036573		Pdi	FBgn0030362	FBgn0014002
RhoGDI	physical	Pdi	170	22036573		Pdi	FBgn0036921	FBgn0014002
scf	physical	Pdi	170	22036573		Pdi	FBgn0025682	FBgn0014002
scu	physical	Pdi	170	22036573		Pdi	FBgn0021765	FBgn0014002
sel	physical	Pdi	170	22036573		Pdi	FBgn0263260	FBgn0014002
Sh3beta	physical	Pdi	170	22036573		Pdi	FBgn0035772	FBgn0014002
smt3	physical	Pdi	170	22036573		Pdi	FBgn0264922	FBgn0014002
Sod1	physical	Pdi	170	22036573		Pdi	FBgn0003462	FBgn0014002
Tctp	physical	Pdi	170	22036573		Pdi	FBgn0037874	FBgn0014002
TER94	physical	Pdi	170	22036573		Pdi	FBgn0261014	FBgn0014002
Trx-2	physical	Pdi	170	22036573		Pdi	FBgn0040070	FBgn0014002
Trxr-1	physical	Pdi	170	22036573		Pdi	FBgn0020653	FBgn0014002
Uch	physical	Pdi	170	22036573		Pdi	FBgn0010288	FBgn0014002
Ugt	physical	Pdi	170	22036573		Pdi	FBgn0014075	FBgn0014002
Usp39	physical	Pdi	170	22036573		Pdi	FBgn0030969	FBgn0014002
Pdi	physical	PH4alphaEFB	170	22036573	Pdi		FBgn0014002	FBgn0039776
Pdi	physical	PHGPx	170	22036573	Pdi		FBgn0014002	FBgn0035438
Synd	physical	Rim2	170	22036573		Rim2	FBgn0053094	FBgn0031359
sgg	physical	r-l	170	22036573	sgg		FBgn0003371	FBgn0003257				X	X
Snap25	physical	Sec22	170	22036573	Snap25		FBgn0011288	FBgn0260855	X
Snap25	physical	Slh	170	22036573	Snap25		FBgn0011288	FBgn0264978	X
Snap25	physical	Snap24	170	22036573	Snap25		FBgn0011288	FBgn0266720	X
alphaSnap	physical	Snap25	170	22036573		Snap25	FBgn0250791	FBgn0011288		X
gammaSnap1	physical	Snap25	170	22036573		Snap25	FBgn0028552	FBgn0011288		X
gammaSnap2	physical	Snap25	170	22036573		Snap25	FBgn0266721	FBgn0011288		X
koko	physical	Snap25	170	22036573		Snap25	FBgn0264816	FBgn0011288		X
Snap29	physical	Snap25	170	22036573		Snap25	FBgn0034913	FBgn0011288		X
Syb	physical	Snap25	170	22036573		Snap25	FBgn0003660	FBgn0011288		X
Syx13	physical	Snap25	170	22036573		Snap25	FBgn0036341	FBgn0011288		X
Syx16	physical	Snap25	170	22036573		Snap25	FBgn0031106	FBgn0011288		X
Syx1A	physical	Snap25	170	22036573		Snap25	FBgn0013343	FBgn0011288		X
Syx5	physical	Snap25	170	22036573		Snap25	FBgn0011708	FBgn0011288		X
Syx7	physical	Snap25	170	22036573		Snap25	FBgn0267849	FBgn0011288		X
Syx8	physical	Snap25	170	22036573		Snap25	FBgn0036643	FBgn0011288		X
Vamp7	physical	Snap25	170	22036573		Snap25	FBgn0266186	FBgn0011288		X
Ykt6	physical	Snap25	170	22036573		Snap25	FBgn0260858	FBgn0011288		X
sgg	physical	Synd	170	22036573	sgg		FBgn0003371	FBgn0053094					X
eIF3ga	physical	Tango7	170	22036573		Tango7	FBgn0029629	FBgn0033902
eIF-3p40	physical	Tango7	170	22036573		Tango7	FBgn0022023	FBgn0033902
eIF3-S10	physical	Tango7	170	22036573		Tango7	FBgn0037249	FBgn0033902
eIF3-S8	physical	Tango7	170	22036573		Tango7	FBgn0034258	FBgn0033902	X
eIF3-S9	physical	Tango7	170	22036573		Tango7	FBgn0034237	FBgn0033902
wg	physical	fz	171	2205098		fz	FBgn0284084	FBgn0001085		X
aos	enhanceable	sl	172	22132213		sl	FBgn0004569	FBgn0003416
chico	suppressible	sl	172	22132213		sl	FBgn0024248	FBgn0003416
dos	suppressible	sl	172	22132213		sl	FBgn0016794	FBgn0003416
dos	enhanceable	sl	172	22132213		sl	FBgn0016794	FBgn0003416
drk	suppressible	sl	172	22132213		sl	FBgn0004638	FBgn0003416	X
drk	enhanceable	sl	172	22132213		sl	FBgn0004638	FBgn0003416	X
Egfr	enhanceable	sl	172	22132213		sl	FBgn0003731	FBgn0003416	X
Egfr	suppressible	sl	172	22132213		sl	FBgn0003731	FBgn0003416	X
Itp-r83A	enhanceable	sl	172	22132213		sl	FBgn0010051	FBgn0003416
Pi3K92E	suppressible	sl	172	22132213		sl	FBgn0015279	FBgn0003416
Pi3K92E	enhanceable	sl	172	22132213		sl	FBgn0015279	FBgn0003416
Pkc53E	enhanceable	sl	172	22132213		sl	FBgn0003091	FBgn0003416	X
Rack1	enhanceable	sl	172	22132213		sl	FBgn0020618	FBgn0003416	X
Ras85D	suppressible	sl	172	22132213		sl	FBgn0003205	FBgn0003416
rho	suppressible	sl	172	22132213		sl	FBgn0004635	FBgn0003416
rho	enhanceable	sl	172	22132213		sl	FBgn0004635	FBgn0003416
rl	suppressible	sl	172	22132213		sl	FBgn0003256	FBgn0003416
S	enhanceable	sl	172	22132213		sl	FBgn0003310	FBgn0003416
Sos	suppressible	sl	172	22132213		sl	FBgn0001965	FBgn0003416
Sos	enhanceable	sl	172	22132213		sl	FBgn0001965	FBgn0003416
spi	suppressible	sl	172	22132213		sl	FBgn0005672	FBgn0003416
spi	enhanceable	sl	172	22132213		sl	FBgn0005672	FBgn0003416
vn	suppressible	sl	172	22132213		sl	FBgn0003984	FBgn0003416
vn	enhanceable	sl	172	22132213		sl	FBgn0003984	FBgn0003416
Akt1	suppressible	sl	172	22132213		sl	FBgn0010379	FBgn0003416					X
InR	enhanceable	sl	172	22132213		sl	FBgn0283499	FBgn0003416			X		X
ase	suppressible	pnt	173	22143802		pnt	FBgn0000137	FBgn0003118
pins	physical	insc	174	22171003		insc	FBgn0040080	FBgn0011674
sgg	physical	Axn	175	22174071	sgg		FBgn0003371	FBgn0026597					X
wg	physical	fz	176	22203956		fz	FBgn0284084	FBgn0001085		X
pins	physical	insc	177	22253744		insc	FBgn0040080	FBgn0011674
foxo	suppressible	for	178	22393355		for	FBgn0038197	FBgn0000721					X
for	suppressible	foxo	178	22393355	for		FBgn0000721	FBgn0038197						X
CRMP	suppressible	sgg	179	22649077		sgg	FBgn0023023	FBgn0003371						X
mip120	physical	lin-52	180	22688510	mip120		FBgn0033846	FBgn0029800	X
Rip11	physical	Rab11	181	22778279	Rip11		FBgn0027335	FBgn0015790
eIF4G	physical	eIF4E-3	182	22833128		eIF4E-3	FBgn0023213	FBgn0265089
eIF4G2	physical	eIF4E-3	182	22833128		eIF4E-3	FBgn0260634	FBgn0265089
kirre	physical	dock	183	22992459	kirre		FBgn0028369	FBgn0010583	X
sav	physical	Sik3	184	23263283		Sik3	FBgn0053193	FBgn0262103
Fkbp14	enhanceable	Dl	185	23318643	Fkbp14		FBgn0010470	FBgn0000463				X
pins	physical	insc	186	23354166		insc	FBgn0040080	FBgn0011674
Rip11	physical	Rab11	187	23376974	Rip11		FBgn0027335	FBgn0015790
Tango7	physical	Rab11	187	23376974	Tango7		FBgn0033902	FBgn0015790
plum	suppressible	myo	188	23664613	plum		FBgn0039431	FBgn0026199	X
babo	suppressible	plum	188	23664613		plum	FBgn0011300	FBgn0039431		X
babo	suppressible	plum	188	23664613		plum	FBgn0011300	FBgn0039431		X
myo	suppressible	plum	188	23664613		plum	FBgn0026199	FBgn0039431		X
Smox	suppressible	plum	188	23664613		plum	FBgn0025800	FBgn0039431		X
EcR	suppressible	plum	188	23664613		plum	FBgn0000546	FBgn0039431		X			X
sgg	physical	Atx2	189	23687048	sgg		FBgn0003371	FBgn0041188				X	X	X
fz	physical	Appl	190	23690751	fz		FBgn0001085	FBgn0000108	X
hth	suppressible	scrib	191	23708122		scrib	FBgn0001235	FBgn0263289		X
mxt	physical	eIF4E-3	192	23716590		eIF4E-3	FBgn0031637	FBgn0265089
Uev1A	suppressible	scrib	193	23726905		scrib	FBgn0035601	FBgn0263289		X
Tango7	suppressible	Smn	194	23757500	Tango7		FBgn0033902	FBgn0036641
cpx	physical	Snap25	195	23769723		Snap25	FBgn0041605	FBgn0011288		X
DIP-gamma	physical	CG1504	196	23827685	DIP-gamma		FBgn0039617	FBgn0031100	X
cDIP	physical	DIP-gamma	196	23827685		DIP-gamma	FBgn0038865	FBgn0039617		X
dpr11	physical	DIP-gamma	196	23827685		DIP-gamma	FBgn0053202	FBgn0039617		X
dpr16	physical	DIP-gamma	196	23827685		DIP-gamma	FBgn0037295	FBgn0039617		X
dpr17	physical	DIP-gamma	196	23827685		DIP-gamma	FBgn0051361	FBgn0039617		X
kirre	physical	hbs	196	23827685	kirre		FBgn0028369	FBgn0029082	X
sns	physical	kirre	196	23827685		kirre	FBgn0024189	FBgn0028369		X
Tango7	physical	Dark	197	23913920	Tango7		FBgn0033902	FBgn0263864
Tango7	physical	Dronc	197	23913920	Tango7		FBgn0033902	FBgn0026404
stau	physical	CR32207	198	23945942		CR32207	FBgn0003520	FBgn0052207
stau	physical	sl	198	23945942		sl	FBgn0003520	FBgn0003416
fz	suppressible	fw	199	23973164	fz		FBgn0001085	FBgn0001083	X
fz	physical	fw	199	23973164	fz		FBgn0001085	FBgn0001083	X
fw	suppressible	fz	199	23973164		fz	FBgn0001083	FBgn0001085		X
sgg	suppressible	Pp2B-14D	200	24086147	sgg		FBgn0003371	FBgn0011826				X	X
ck	physical	Mer	201	24114784	ck		FBgn0000317	FBgn0086384
ben	suppressible	scrib	202	24162658		scrib	FBgn0000173	FBgn0263289		X
pnt	enhanceable	rau	203	24194583	pnt		FBgn0003118	FBgn0031745
fz	enhanceable	kermit	204	24204696	fz		FBgn0001085	FBgn0010504	X
fz	physical	Rab5	204	24204696	fz		FBgn0001085	FBgn0014010	X
sgg	enhanceable	brat	205	24257623	sgg		FBgn0003371	FBgn0010300					X
kirre	physical	dock	206	24335255	kirre		FBgn0028369	FBgn0010583	X
kirre	physical	Src64B	206	24335255	kirre		FBgn0028369	FBgn0262733	X
Tie	enhanceable	ban	207	24675716	Tie		FBgn0014073	FBgn0262451	X
Tie	suppressible	E2f1	207	24675716	Tie		FBgn0014073	FBgn0011766	X
ban	suppressible	Tie	207	24675716		Tie	FBgn0262451	FBgn0014073		X
sgg	enhanceable	Rbf	208	24809668	sgg		FBgn0003371	FBgn0015799					X
sgg	suppressible	Liprin-α	209	24948803	sgg		FBgn0003371						X
sgg	suppressible	PP2A-B'	209	24948803	sgg		FBgn0003371	FBgn0042693					X
mip120	physical	HIPP1	210	24990964	mip120		FBgn0033846	FBgn0037027	X
sgg	physical	msl-3	210	24990964	sgg		FBgn0003371	FBgn0002775					X
otk	physical	fz	211	25010066		fz	FBgn0004839	FBgn0001085		X
otk2	physical	fz	211	25010066		fz	FBgn0267728	FBgn0001085		X
fy	physical	frtz	212	25072625		frtz	FBgn0001084	FBgn0086698
in	physical	frtz	212	25072625		frtz	FBgn0001259	FBgn0086698
frtz	suppressible	in	212	25072625	frtz		FBgn0086698	FBgn0001259
frtz	enhanceable	cmb	213	25207969	frtz		FBgn0086698	FBgn0036365
foxo	enhanceable	pnt	214	25232726		pnt	FBgn0038197	FBgn0003118					X
ck	physical	Cad99C	215	25236597	ck		FBgn0000317	FBgn0039709		X
sif	physical	Drep2	216	25392983	sif		FBgn0085447	FBgn0028408	X
Rab4	physical	CG31064	217	25453831		CG31064	FBgn0016701	FBgn0051064
CR32207	physical	AGO1	218	25544562	CR32207		FBgn0052207	FBgn0262739
zip	enhanceable	kirre	219	25684354		kirre	FBgn0265434	FBgn0028369		X
Rho1	enhanceable	kirre	219	25684354		kirre	FBgn0014020	FBgn0028369		X			X
Rip11	physical	Rab11	220	25800843	Rip11		FBgn0027335	FBgn0015790
eIF4G	physical	eIF4E-3	221	25849588		eIF4E-3	FBgn0023213	FBgn0265089
eIF4G2	physical	eIF4E-3	221	25849588		eIF4E-3	FBgn0260634	FBgn0265089
sgg	suppressible	egr	222	25855961	sgg		FBgn0003371	FBgn0033483					X
sgg	suppressible	hep	222	25855961	sgg		FBgn0003371	FBgn0010303					X
sgg	suppressible	puc	222	25855961	sgg		FBgn0003371	FBgn0243512					X
pnt	physical	abd-A	223	25869471	pnt		FBgn0003118	FBgn0000014
pnt	physical	Abd-B	223	25869471	pnt		FBgn0003118	FBgn0000015
pnt	physical	Antp	223	25869471	pnt		FBgn0003118	FBgn0260642		X
pnt	physical	Scr	223	25869471	pnt		FBgn0003118	FBgn0003339
pnt	physical	Ubx	223	25869471	pnt		FBgn0003118	FBgn0003944
grnd	suppressible	scrib	224	25874673		scrib	FBgn0032682	FBgn0263289		X
fz	enhanceable	DAAM	225	26180192	fz		FBgn0001085	FBgn0025641	X
mop	physical	fz	226	26224310		fz	FBgn0036448	FBgn0001085		X
Rho1	suppressible	sgg	227	26234154		sgg	FBgn0014020	FBgn0003371					X	X
smt3	physical	Tango7	228	26290570		Tango7	FBgn0264922	FBgn0033902
sgg	physical	hyd	229	26334301	sgg		FBgn0003371	FBgn0002431					X
wts	physical	insc	230	26592338		insc	FBgn0011739	FBgn0011674
hll	enhanceable	bgm	231	26893370			FBgn0028519	FBgn0027348			X	X
bgm	enhanceable	hll	231	26893370			FBgn0027348	FBgn0028519			X	X
sgg	physical	ck	232	26960254	sgg	ck	FBgn0003371	FBgn0000317					X
sgg	physical	ck	232	26960254	sgg	ck	FBgn0003371	FBgn0000317					X
ck	physical	Dronc	232	26960254	ck		FBgn0000317	FBgn0026404
DCAF12	suppressible	scrib	233	26972874		scrib	FBgn0037980	FBgn0263289		X
DCAF12	enhanceable	scrib	233	26972874		scrib	FBgn0037980	FBgn0263289		X
lola	suppressible	for	234	27098704		for	FBgn0283521	FBgn0000721
lola	physical	for	234	27098704		for	FBgn0283521	FBgn0000721
for	suppressible	lola	234	27098704	for		FBgn0000721	FBgn0283521
scrib	physical	Pak3	235	27263975	scrib		FBgn0263289	FBgn0044826	X
tsr	physical	scrib	235	27263975		scrib	FBgn0011726	FBgn0263289		X
scrib	physical	Rac1	235	27263975	scrib		FBgn0263289	FBgn0010333	X					X
pnt	enhanceable	Dsor1	236	8033205	pnt		FBgn0003118	FBgn0010269
pnt	enhanceable	Raf	236	8033205	pnt		FBgn0003118	FBgn0003079
pnt	suppressible	Ras85D	236	8033205	pnt		FBgn0003118	FBgn0003205
pnt	suppressible	Jra	237	8521492	pnt		FBgn0003118	FBgn0001291
Dl	enhanceable	Brd	238	8660866		Brd	FBgn0000463	FBgn0000216			X
Dns	enhanceable	Brd	238	8660866		Brd	FBgn0018737	FBgn0000216
E(Brd)M10	enhanceable	Brd	238	8660866		Brd	FBgn0017649	FBgn0000216
N	enhanceable	Brd	238	8660866		Brd	FBgn0004647	FBgn0000216	X
neur	enhanceable	Brd	238	8660866		Brd	FBgn0002932	FBgn0000216
Brd	enhanceable	Dns	238	8660866	Brd		FBgn0000216	FBgn0018737
wg	physical	fz	239	8717036		fz	FBgn0284084	FBgn0001085		X
sgg	suppressible	wg	240	8787754	sgg		FBgn0003371	FBgn0284084					X
pros	enhanceable	pnt	241	8804311		pnt	FBgn0004595	FBgn0003118
pnt	enhanceable	N	242	8913755	pnt		FBgn0003118	FBgn0004647		X
bsk	suppressible	fz	243	9153394		fz	FBgn0000229	FBgn0001085		X
dsh	suppressible	fz	243	9153394		fz	FBgn0000499	FBgn0001085	X	X
Rho1	suppressible	fz	243	9153394		fz	FBgn0014020	FBgn0001085		X			X
stau	physical	insc	244	9267024		insc	FBgn0003520	FBgn0011674
pnt	suppressible	faf	245	9431804	pnt		FBgn0003118	FBgn0005632
fz	suppressible	ds	246	9449678	fz		FBgn0001085	FBgn0284247	X
ds	enhanceable	fz	246	9449678		fz	FBgn0284247	FBgn0001085		X
scrib	suppressible	Pino	247	9560402	scrib		FBgn0263289	FBgn0016926	X
Pino	suppressible	scrib	247	9560402		scrib	FBgn0016926	FBgn0263289		X
smi51A	enhanceable	scrib	247	9560402		scrib	FBgn0016932	FBgn0263289		X
scrib	enhanceable	smi51A	247	9560402	scrib		FBgn0263289	FBgn0016932	X
mira	physical	insc	248	9637685		insc	FBgn0021776	FBgn0011674
sgg	suppressible	Apc	249	9657150	sgg		FBgn0003371	FBgn0015589					X
arm	enhanceable	fz	250	9671581		fz	FBgn0000117	FBgn0001085		X
dsh	enhanceable	fz	250	9671581		fz	FBgn0000499	FBgn0001085	X	X
fz2	suppressible	fz	250	9671581		fz	FBgn0016797	FBgn0001085		X
wg	suppressible	fz	250	9671581		fz	FBgn0284084	FBgn0001085		X
sgg	suppressible	fz	250	9671581	sgg	fz	FBgn0003371	FBgn0001085		X			X
sgg	suppressible	fz	250	9671581	sgg	fz	FBgn0003371	FBgn0001085		X			X
fz	suppressible	fz2	250	9671581	fz		FBgn0001085	FBgn0016797	X
pnt	suppressible	B-H1	251	9705222	pnt		FBgn0003118	FBgn0011758		X
wg	suppressible	fz	252	9716412		fz	FBgn0284084	FBgn0001085		X
sgg	suppressible	eyg	253	9716539	sgg		FBgn0003371	FBgn0000625		X			X
Vang	suppressible	fz	254	9725839		fz	FBgn0015838	FBgn0001085		X
Vang	enhanceable	fz	254	9725839		fz	FBgn0015838	FBgn0001085		X
fz	enhanceable	Vang	254	9725839	fz		FBgn0001085	FBgn0015838	X
fz	suppressible	Vang	254	9725839	fz		FBgn0001085	FBgn0015838	X
sgg	enhanceable	nej	255	9774110	sgg		FBgn0003371	FBgn0261617					X	X
Egfr	suppressible	sl	256	9811587		sl	FBgn0003731	FBgn0003416	X
pnt	enhanceable	hid	257	9814703	pnt		FBgn0003118	FBgn0003997						X
pnt	enhanceable	foi	258	9895324	pnt		FBgn0003118	FBgn0024236
foi	enhanceable	pnt	258	9895324		pnt	FBgn0024236	FBgn0003118
schmalspur	enhanceable	pnt	258	9895324		pnt	FBgn0026165	FBgn0003118
pnt	enhanceable	schmalspur	258	9895324	pnt		FBgn0003118	FBgn0026165
dally	suppressible	hh	259	9374407	dally		FBgn0263930	FBgn0004644
dally	suppressible	dpp	259	9374407	dally		FBgn0263930	FBgn0000490
dpp	suppressible	dally	259	9374407		dally	FBgn0000490	FBgn0263930
dpp	enhanceable	dally	259	9374407		dally	FBgn0000490	FBgn0263930
wg	suppressible	dally	260	10421371		dally	FBgn0284084	FBgn0263930
dally	suppressible	wg	260	10421371	dally		FBgn0263930	FBgn0284084
wg	enhanceable	dally	260	10421371		dally	FBgn0284084	FBgn0263930
dally	enhanceable	wg	260	10421371	dally		FBgn0263930	FBgn0284084
arm	suppressible	dally	261	10421372		dally	FBgn0000117	FBgn0263930
dally	suppressible	fz2	261	10421372	dally		FBgn0263930	FBgn0016797
wg	enhanceable	dally	261	10421372		dally	FBgn0284084	FBgn0263930
dally	enhanceable	fz2	261	10421372	dally		FBgn0263930	FBgn0016797
sfl	enhanceable	dally	261	10421372		dally	FBgn0020251	FBgn0263930
dally	suppressible	wg	23	10996794	dally		FBgn0263930	FBgn0284084
dally	enhanceable	wg	23	10996794	dally		FBgn0263930	FBgn0284084
dally	enhanceable	dlp	262	11092814	dally		FBgn0263930	FBgn0041604
dlp	enhanceable	dally	262	11092814		dally	FBgn0041604	FBgn0263930
wg	enhanceable	dally	263	11437449		dally	FBgn0284084	FBgn0263930
put	enhanceable	dally	263	11437449		dally	FBgn0003169	FBgn0263930
CycA	suppressible	dally	264	11801730		dally	FBgn0000404	FBgn0263930
sll	enhanceable	dally	265	12853478		dally	FBgn0038524	FBgn0263930
dally	enhanceable	dlp	266	15647318	dally		FBgn0263930	FBgn0041604
ptc	suppressible	dally	267	15963974		dally	FBgn0003892	FBgn0263930
dally	enhanceable	L	100	15976174	dally		FBgn0263930	FBgn0267825
Mad	suppressible	dally	268	17055473		dally	FBgn0011648	FBgn0263930
dally	physical	apolpp	269	17609110	dally		FBgn0263930	FBgn0087002
hh	physical	dally	269	17609110		dally	FBgn0004644	FBgn0263930
dlp	enhanceable	dally	270	19047407		dally	FBgn0041604	FBgn0263930
Dad	suppressible	dally	271	19793889		dally	FBgn0020493	FBgn0263930
tkv	suppressible	dally	271	19793889		dally	FBgn0003716	FBgn0263930
dally	suppressible	Sulf1	272	20637191	dally		FBgn0263930	FBgn0040271
dally	suppressible	stet	273	20664066	dally		FBgn0263930	FBgn0020248
dally	suppressible	Sulf1	274	21305649	dally		FBgn0263930	FBgn0040271
dally	enhanceable	Sema1a	275	23028146	dally		FBgn0263930	FBgn0011259		X
upd1	physical	dally	276	23093424		dally	FBgn0004956	FBgn0263930					X
shf	physical	dally	277	23276604		dally	FBgn0003390	FBgn0263930
