# Supplementary material for: Selection for long and short sleep duration in Drosophila melanogaster reveals the complex genetic network underlying natural variation in sleep
Source: PLoS Genet. 2017 Dec 14;13(12):e1007098. doi: 10.1371/journal.pgen.1007098 (PMC5730107; doi:10.1371/journal.pgen.1007098)
Supplement: S11 Table — For each sleep trait, the ANOVA results are presented. P values reflect the comparison of the Minos element in the gene listed versus the isogenic control. rep, replicate; d.f., degrees of freedom; M.S., Type III mean squares; F, F ratio statistic; P, P-value. Significant comparisons are shown in bold. (XLSX) [file pgen.1007098.s019.xlsx]

## Sheet: S11 Table
Sleep Trait	Gene	Sex	Source	d.f.	M.S.	F	P
Night sleep (min.)	CG33156	Combined	genotype	1	3076.14	0.6	0.4422
Night sleep (min.)	CG33156	Combined	sex	1	16094.5	3.12	0.0807
Night sleep (min.)	CG33156	Combined	rep	1	7791.08	1.51	0.2224
Night sleep (min.)	CG33156	Combined	genotype×sex	1	976.957	0.19	0.6646
Night sleep (min.)	CG33156	Combined	genotype×rep	1	3184.66	0.62	0.4343
Night sleep (min.)	CG33156	Combined	sex×rep	1	10040	1.94	0.1665
Night sleep (min.)	CG33156	Combined	genotype×sex×rep	1	59.16	0.01	0.915
Night sleep (min.)	fz	Combined	genotype	1	301875	98.18	<.0001
Night sleep (min.)	fz	Combined	sex	1	62.511	0.02	0.8869
Night sleep (min.)	fz	Combined	rep	1	5147.72	1.67	0.1984
Night sleep (min.)	fz	Combined	genotype×sex	1	32633	10.61	0.0015
Night sleep (min.)	fz	Combined	genotype×rep	1	52820	17.18	<.0001
Night sleep (min.)	fz	Combined	sex×rep	1	4956.11	1.61	0.2069
Night sleep (min.)	fz	Combined	genotype×sex×rep	1	940.145	0.31	0.5814
Night sleep (min.)	sgg	Combined	genotype	1	186383	52.26	<.0001
Night sleep (min.)	sgg	Combined	sex	1	2030.34	0.57	0.4524
Night sleep (min.)	sgg	Combined	rep	1	3631.04	1.02	0.3155
Night sleep (min.)	sgg	Combined	genotype×sex	1	40772	11.43	0.001
Night sleep (min.)	sgg	Combined	genotype×rep	1	6937.18	1.95	0.1663
Night sleep (min.)	sgg	Combined	sex×rep	1	2575.71	0.72	0.3975
Night sleep (min.)	sgg	Combined	genotype×sex×rep	1	1682.68	0.47	0.4938
Night sleep (min.)	CG33156	Female	genotype	1	3553.64	0.6	0.4407
Night sleep (min.)	CG33156	Female	rep	1	16784.7	2.86	0.0976
Night sleep (min.)	CG33156	Female	genotype×rep	1	1122.63	0.19	0.6641
Night sleep (min.)	fz	Female	genotype	1	271341	77.01	<.0001
Night sleep (min.)	fz	Female	rep	1	0.9251	0	0.9871
Night sleep (min.)	fz	Female	genotype×rep	1	34542.4	9.8	0.0027
Night sleep (min.)	sgg	Female	genotype	1	192107	48.84	<.0001
Night sleep (min.)	sgg	Female	rep	1	5896.25	1.5	0.2267
Night sleep (min.)	sgg	Female	genotype×rep	1	7393.82	1.88	0.1766
Night sleep (min.)	CG33156	Male	genotype	1	311.056	0.07	0.7936
Night sleep (min.)	CG33156	Male	rep	1	75.589	0.02	0.8974
Night sleep (min.)	CG33156	Male	genotype×rep	1	2182.8	0.49	0.4892
Night sleep (min.)	fz	Male	genotype	1	66810.9	25.6	<.0001
Night sleep (min.)	fz	Male	rep	1	9926.07	3.8	0.0563
Night sleep (min.)	fz	Male	genotype×rep	1	19486	7.47	0.0084
Night sleep (min.)	sgg	Male	genotype	1	27648	8.66	0.005
Night sleep (min.)	sgg	Male	rep	1	47.3172	0.01	0.9036
Night sleep (min.)	sgg	Male	genotype×rep	1	935.437	0.29	0.5908
Day avg. bout length (min.)	CG33156	Combined	genotype	1	4594.93	6.55	0.0121
Day avg. bout length (min.)	CG33156	Combined	sex	1	84836.6	120.88	<.0001
Day avg. bout length (min.)	CG33156	Combined	rep	1	7847.13	11.18	0.0012
Day avg. bout length (min.)	CG33156	Combined	genotype×sex	1	747.779	1.07	0.3045
Day avg. bout length (min.)	CG33156	Combined	genotype×rep	1	280.693	0.4	0.5286
Day avg. bout length (min.)	CG33156	Combined	sex×rep	1	2832.51	4.04	0.0473
Day avg. bout length (min.)	CG33156	Combined	genotype×sex×rep	1	125.877	0.18	0.6729
Day avg. bout length (min.)	fz	Combined	genotype	1	546.62	0.37	0.5442
Day avg. bout length (min.)	fz	Combined	sex	1	132893	89.96	<.0001
Day avg. bout length (min.)	fz	Combined	rep	1	430.146	0.29	0.5905
Day avg. bout length (min.)	fz	Combined	genotype×sex	1	271.427	0.18	0.669
Day avg. bout length (min.)	fz	Combined	genotype×rep	1	8899.48	6.02	0.0156
Day avg. bout length (min.)	fz	Combined	sex×rep	1	236.56	0.16	0.6898
Day avg. bout length (min.)	fz	Combined	genotype×sex×rep	1	3753.47	2.54	0.1137
Day avg. bout length (min.)	sgg	Combined	genotype	1	20764.3	16.46	0.0001
Day avg. bout length (min.)	sgg	Combined	sex	1	162197	128.6	<.0001
Day avg. bout length (min.)	sgg	Combined	rep	1	11167.4	8.85	0.0037
Day avg. bout length (min.)	sgg	Combined	genotype×sex	1	7510.09	5.95	0.0165
Day avg. bout length (min.)	sgg	Combined	genotype×rep	1	1.385	0	0.9736
Day avg. bout length (min.)	sgg	Combined	sex×rep	1	14093.9	11.17	0.0012
Day avg. bout length (min.)	sgg	Combined	genotype×sex×rep	1	5936.74	4.71	0.0325
Day avg. bout length (min.)	CG33156	Female	genotype	1	772.806	5.23	0.0268
Day avg. bout length (min.)	CG33156	Female	rep	1	590.924	4	0.0513
Day avg. bout length (min.)	CG33156	Female	genotype×rep	1	369.77	2.5	0.1204
Day avg. bout length (min.)	fz	Female	genotype	1	24.2711	0.09	0.7626
Day avg. bout length (min.)	fz	Female	rep	1	664.177	2.52	0.1179
Day avg. bout length (min.)	fz	Female	genotype×rep	1	556.781	2.11	0.1515
Day avg. bout length (min.)	sgg	Female	genotype	1	1578.51	5.04	0.0293
Day avg. bout length (min.)	sgg	Female	rep	1	81.3817	0.26	0.6126
Day avg. bout length (min.)	sgg	Female	genotype×rep	1	2754.46	8.79	0.0047
Day avg. bout length (min.)	CG33156	Male	genotype	1	4804.14	3.93	0.053
Day avg. bout length (min.)	CG33156	Male	rep	1	10674.6	8.73	0.0048
Day avg. bout length (min.)	CG33156	Male	genotype×rep	1	16.2595	0.01	0.9087
Day avg. bout length (min.)	fz	Male	genotype	1	780.305	0.29	0.5954
Day avg. bout length (min.)	fz	Male	rep	1	14.1105	0.01	0.943
Day avg. bout length (min.)	fz	Male	genotype×rep	1	11894.2	4.35	0.0417
Day avg. bout length (min.)	sgg	Male	genotype	1	27879.3	12.51	0.0009
Day avg. bout length (min.)	sgg	Male	rep	1	26362.4	11.83	0.0012
Day avg. bout length (min.)	sgg	Male	genotype×rep	1	3203.89	1.44	0.2365
Night avg. bout length (min.)	CG33156	Combined	genotype	1	2.275	0	0.9478
Night avg. bout length (min.)	CG33156	Combined	sex	1	7733.71	14.64	0.0002
Night avg. bout length (min.)	CG33156	Combined	rep	1	2836.4	5.37	0.0226
Night avg. bout length (min.)	CG33156	Combined	genotype×sex	1	7.827	0.01	0.9034
Night avg. bout length (min.)	CG33156	Combined	genotype×rep	1	29.146	0.06	0.8148
Night avg. bout length (min.)	CG33156	Combined	sex×rep	1	14.336	0.03	0.8695
Night avg. bout length (min.)	CG33156	Combined	genotype×sex×rep	1	793.85	1.5	0.2232
Night avg. bout length (min.)	fz	Combined	genotype	1	203854	65.32	<.0001
Night avg. bout length (min.)	fz	Combined	sex	1	30441.2	9.75	0.0023
Night avg. bout length (min.)	fz	Combined	rep	1	24999.5	8.01	0.0055
Night avg. bout length (min.)	fz	Combined	genotype×sex	1	71550.8	22.93	<.0001
Night avg. bout length (min.)	fz	Combined	genotype×rep	1	44266.6	14.18	0.0003
Night avg. bout length (min.)	fz	Combined	sex×rep	1	948.7	0.3	0.5825
Night avg. bout length (min.)	fz	Combined	genotype×sex×rep	1	4318.81	1.38	0.2419
Night avg. bout length (min.)	sgg	Combined	genotype	1	85333.1	19.09	<.0001
Night avg. bout length (min.)	sgg	Combined	sex	1	10.246	0	0.9619
Night avg. bout length (min.)	sgg	Combined	rep	1	2201.66	0.49	0.4845
Night avg. bout length (min.)	sgg	Combined	genotype×sex	1	6603.99	1.48	0.2271
Night avg. bout length (min.)	sgg	Combined	genotype×rep	1	0.309	0	0.9934
Night avg. bout length (min.)	sgg	Combined	sex×rep	1	3764.86	0.84	0.361
Night avg. bout length (min.)	sgg	Combined	genotype×sex×rep	1	8661.2	1.94	0.1671
Night avg. bout length (min.)	CG33156	Female	genotype	1	0.7858	0.01	0.9423
Night avg. bout length (min.)	CG33156	Female	rep	1	1537.67	10.37	0.0023
Night avg. bout length (min.)	CG33156	Female	genotype×rep	1	245.144	1.65	0.2047
Night avg. bout length (min.)	fz	Female	genotype	1	263163	67.63	<.0001
Night avg. bout length (min.)	fz	Female	rep	1	18167.8	4.67	0.0349
Night avg. bout length (min.)	fz	Female	genotype×rep	1	38810.9	9.97	0.0025
Night avg. bout length (min.)	sgg	Female	genotype	1	66706	10.88	0.0018
Night avg. bout length (min.)	sgg	Female	rep	1	99.7205	0.02	0.899
Night avg. bout length (min.)	sgg	Female	genotype×rep	1	4193.82	0.68	0.4122
Night avg. bout length (min.)	CG33156	Male	genotype	1	9.8427	0.01	0.9165
Night avg. bout length (min.)	CG33156	Male	rep	1	1299.21	1.47	0.2315
Night avg. bout length (min.)	CG33156	Male	genotype×rep	1	598.375	0.68	0.415
Night avg. bout length (min.)	fz	Male	genotype	1	16633.8	7.16	0.0098
Night avg. bout length (min.)	fz	Male	rep	1	7962.2	3.43	0.0695
Night avg. bout length (min.)	fz	Male	genotype×rep	1	10282.7	4.43	0.04
Night avg. bout length (min.)	sgg	Male	genotype	1	23276.9	8.39	0.0057
Night avg. bout length (min.)	sgg	Male	rep	1	6138.52	2.21	0.1435
Night avg. bout length (min.)	sgg	Male	genotype×rep	1	4480.59	1.61	0.21
Day bout number	CG33156	Combined	genotype	1	29.648	1.99	0.1616
Day bout number	CG33156	Combined	sex	1	97.787	6.56	0.012
Day bout number	CG33156	Combined	rep	1	5.673	0.38	0.5386
Day bout number	CG33156	Combined	genotype×sex	1	62.941	4.22	0.0425
Day bout number	CG33156	Combined	genotype×rep	1	0.003	0	0.9892
Day bout number	CG33156	Combined	sex×rep	1	0.098	0.01	0.9355
Day bout number	CG33156	Combined	genotype×sex×rep	1	20.702	1.39	0.2414
Day bout number	fz	Combined	genotype	1	3.606	0.25	0.6207
Day bout number	fz	Combined	sex	1	582.2	39.77	<.0001
Day bout number	fz	Combined	rep	1	1.272	0.09	0.7687
Day bout number	fz	Combined	genotype×sex	1	21.704	1.48	0.226
Day bout number	fz	Combined	genotype×rep	1	2.346	0.16	0.6897
Day bout number	fz	Combined	sex×rep	1	11.621	0.79	0.3749
Day bout number	fz	Combined	genotype×sex×rep	1	3.625	0.25	0.6197
Day bout number	sgg	Combined	genotype	1	23.402	1.87	0.1748
Day bout number	sgg	Combined	sex	1	826.501	65.99	<.0001
Day bout number	sgg	Combined	rep	1	0.083	0.01	0.9352
Day bout number	sgg	Combined	genotype×sex	1	122.513	9.78	0.0023
Day bout number	sgg	Combined	genotype×rep	1	7.309	0.58	0.4468
Day bout number	sgg	Combined	sex×rep	1	87.342	6.97	0.0096
Day bout number	sgg	Combined	genotype×sex×rep	1	20.441	1.63	0.2045
Day bout number	CG33156	Female	genotype	1	84.5786	5.55	0.0227
Day bout number	CG33156	Female	rep	1	2.0221	0.13	0.7173
Day bout number	CG33156	Female	genotype×rep	1	9.5586	0.63	0.4324
Day bout number	fz	Female	genotype	1	21.8921	1.33	0.253
Day bout number	fz	Female	rep	1	2.649	0.16	0.6894
Day bout number	fz	Female	genotype×rep	1	0.0706	0	0.948
Day bout number	sgg	Female	genotype	1	18.5767	1.25	0.2697
Day bout number	sgg	Female	rep	1	44.4107	2.98	0.0906
Day bout number	sgg	Female	genotype×rep	1	24.9738	1.68	0.2016
Day bout number	CG33156	Male	genotype	1	3.2874	0.23	0.637
Day bout number	CG33156	Male	rep	1	3.8561	0.26	0.6093
Day bout number	CG33156	Male	genotype×rep	1	11.244	0.77	0.384
Day bout number	fz	Male	genotype	1	3.7416	0.29	0.5909
Day bout number	fz	Male	rep	1	10.1104	0.79	0.378
Day bout number	fz	Male	genotype×rep	1	5.7983	0.45	0.5037
Day bout number	sgg	Male	genotype	1	132.464	13.12	0.0007
Day bout number	sgg	Male	rep	1	42.9484	4.25	0.0446
Day bout number	sgg	Male	genotype×rep	1	1.7299	0.17	0.6808
Night bout number	CG33156	Combined	genotype	1	6.811	0.38	0.5389
Night bout number	CG33156	Combined	sex	1	531.697	29.69	<.0001
Night bout number	CG33156	Combined	rep	1	62.681	3.5	0.0644
Night bout number	CG33156	Combined	genotype×sex	1	12.037	0.67	0.4143
Night bout number	CG33156	Combined	genotype×rep	1	4.369	0.24	0.6225
Night bout number	CG33156	Combined	sex×rep	1	14.73	0.82	0.3667
Night bout number	CG33156	Combined	genotype×sex×rep	1	3.889	0.22	0.6423
Night bout number	fz	Combined	genotype	1	1316.36	71.91	<.0001
Night bout number	fz	Combined	sex	1	17.794	0.97	0.3263
Night bout number	fz	Combined	rep	1	6.567	0.36	0.5504
Night bout number	fz	Combined	genotype×sex	1	613.175	33.5	<.0001
Night bout number	fz	Combined	genotype×rep	1	182.118	9.95	0.0021
Night bout number	fz	Combined	sex×rep	1	0.623	0.03	0.854
Night bout number	fz	Combined	genotype×sex×rep	1	30.892	1.69	0.1966
Night bout number	sgg	Combined	genotype	1	784.384	38.59	<.0001
Night bout number	sgg	Combined	sex	1	330.399	16.26	0.0001
Night bout number	sgg	Combined	rep	1	40.482	1.99	0.1614
Night bout number	sgg	Combined	genotype×sex	1	66.258	3.26	0.0741
Night bout number	sgg	Combined	genotype×rep	1	12.709	0.63	0.431
Night bout number	sgg	Combined	sex×rep	1	3.565	0.18	0.6763
Night bout number	sgg	Combined	genotype×sex×rep	1	58.552	2.88	0.0929
Night bout number	CG33156	Female	genotype	1	17.464	0.86	0.3584
Night bout number	CG33156	Female	rep	1	65.2972	3.22	0.0793
Night bout number	CG33156	Female	genotype×rep	1	7.7973	0.38	0.5384
Night bout number	fz	Female	genotype	1	1896.99	101.95	<.0001
Night bout number	fz	Female	rep	1	1.6013	0.09	0.7703
Night bout number	fz	Female	genotype×rep	1	184.805	9.93	0.0026
Night bout number	sgg	Female	genotype	1	625.164	23.89	<.0001
Night bout number	sgg	Female	rep	1	9.5789	0.37	0.548
Night bout number	sgg	Female	genotype×rep	1	60.2011	2.3	0.1358
Night bout number	CG33156	Male	genotype	1	0.3923	0.03	0.8749
Night bout number	CG33156	Male	rep	1	8.8328	0.56	0.4561
Night bout number	CG33156	Male	genotype×rep	1	0.0074	0	0.9827
Night bout number	fz	Male	genotype	1	65.1859	3.62	0.0622
Night bout number	fz	Male	rep	1	5.5187	0.31	0.5819
Night bout number	fz	Male	genotype×rep	1	30.9469	1.72	0.1951
Night bout number	sgg	Male	genotype	1	206.646	14.39	0.0004
Night bout number	sgg	Male	rep	1	35.6415	2.48	0.1217
Night bout number	sgg	Male	genotype×rep	1	8.7451	0.61	0.439
Day sleep (min.)	CG33156	Combined	genotype	1	204452	38.64	<.0001
Day sleep (min.)	CG33156	Combined	sex	1	2.41113e+06	455.67	<.0001
Day sleep (min.)	CG33156	Combined	rep	1	37578.6	7.1	0.009
Day sleep (min.)	CG33156	Combined	genotype×sex	1	1077.62	0.2	0.6528
Day sleep (min.)	CG33156	Combined	genotype×rep	1	5544.61	1.05	0.3085
Day sleep (min.)	CG33156	Combined	sex×rep	1	326.538	0.06	0.8043
Day sleep (min.)	CG33156	Combined	genotype×sex×rep	1	42133.9	7.96	0.0058
Day sleep (min.)	fz	Combined	genotype	1	578.276	0.1	0.7543
Day sleep (min.)	fz	Combined	sex	1	2.32444e+06	395.59	<.0001
Day sleep (min.)	fz	Combined	rep	1	70464.3	11.99	0.0008
Day sleep (min.)	fz	Combined	genotype×sex	1	43096.3	7.33	0.0078
Day sleep (min.)	fz	Combined	genotype×rep	1	765.649	0.13	0.7188
Day sleep (min.)	fz	Combined	sex×rep	1	16040.1	2.73	0.1013
Day sleep (min.)	fz	Combined	genotype×sex×rep	1	6061.06	1.03	0.312
Day sleep (min.)	sgg	Combined	genotype	1	26805.6	5.54	0.0206
Day sleep (min.)	sgg	Combined	sex	1	1.23292e+06	254.7	<.0001
Day sleep (min.)	sgg	Combined	rep	1	9976.43	2.06	0.1543
Day sleep (min.)	sgg	Combined	genotype×sex	1	214011	44.21	<.0001
Day sleep (min.)	sgg	Combined	genotype×rep	1	27654.3	5.71	0.0188
Day sleep (min.)	sgg	Combined	sex×rep	1	240.165	0.05	0.8242
Day sleep (min.)	sgg	Combined	genotype×sex×rep	1	28970.5	5.98	0.0162
Day sleep (min.)	CG33156	Female	genotype	1	83093.4	10.81	0.0019
Day sleep (min.)	CG33156	Female	rep	1	14601.2	1.9	0.1747
Day sleep (min.)	CG33156	Female	genotype×rep	1	36975.3	4.81	0.0333
Day sleep (min.)	fz	Female	genotype	1	27316.2	3.11	0.0833
Day sleep (min.)	fz	Female	rep	1	78265.9	8.9	0.0042
Day sleep (min.)	fz	Female	genotype×rep	1	5668.57	0.64	0.4254
Day sleep (min.)	sgg	Female	genotype	1	187704	25.9	<.0001
Day sleep (min.)	sgg	Female	rep	1	6369.59	0.88	0.3531
Day sleep (min.)	sgg	Female	genotype×rep	1	54179.3	7.48	0.0087
Day sleep (min.)	CG33156	Male	genotype	1	124863	41.12	<.0001
Day sleep (min.)	CG33156	Male	rep	1	23840.8	7.85	0.0072
Day sleep (min.)	CG33156	Male	genotype×rep	1	9082.48	2.99	0.0899
Day sleep (min.)	fz	Male	genotype	1	16550.3	5.8	0.0194
Day sleep (min.)	fz	Male	rep	1	9464.31	3.32	0.074
Day sleep (min.)	fz	Male	genotype×rep	1	1237.1	0.43	0.513
Day sleep (min.)	sgg	Male	genotype	1	46772	19.61	<.0001
Day sleep (min.)	sgg	Male	rep	1	3728.15	1.56	0.2173
Day sleep (min.)	sgg	Male	genotype×rep	1	8.0103	0	0.954
Sleep latency (min.)	CG33156	Combined	genotype	1	907.383	3.09	0.0819
Sleep latency (min.)	CG33156	Combined	sex	1	3949.48	13.46	0.0004
Sleep latency (min.)	CG33156	Combined	rep	1	3082.47	10.5	0.0016
Sleep latency (min.)	CG33156	Combined	genotype×sex	1	7.557	0.03	0.8729
Sleep latency (min.)	CG33156	Combined	genotype×rep	1	29.597	0.1	0.7515
Sleep latency (min.)	CG33156	Combined	sex×rep	1	308.461	1.05	0.3078
Sleep latency (min.)	CG33156	Combined	genotype×sex×rep	1	853.781	2.91	0.0913
Sleep latency (min.)	fz	Combined	genotype	1	333.553	0.88	0.3503
Sleep latency (min.)	fz	Combined	sex	1	1319.73	3.48	0.0647
Sleep latency (min.)	fz	Combined	rep	1	5019.44	13.24	0.0004
Sleep latency (min.)	fz	Combined	genotype×sex	1	1248.24	3.29	0.0723
Sleep latency (min.)	fz	Combined	genotype×rep	1	18.076	0.05	0.8276
Sleep latency (min.)	fz	Combined	sex×rep	1	2.492	0.01	0.9355
Sleep latency (min.)	fz	Combined	genotype×sex×rep	1	2453.15	6.47	0.0123
Sleep latency (min.)	sgg	Combined	genotype	1	17.773	0.05	0.8159
Sleep latency (min.)	sgg	Combined	sex	1	576.462	1.77	0.1867
Sleep latency (min.)	sgg	Combined	rep	1	2765.28	8.48	0.0045
Sleep latency (min.)	sgg	Combined	genotype×sex	1	1686.09	5.17	0.0252
Sleep latency (min.)	sgg	Combined	genotype×rep	1	62.235	0.19	0.6631
Sleep latency (min.)	sgg	Combined	sex×rep	1	456.296	1.4	0.2397
Sleep latency (min.)	sgg	Combined	genotype×sex×rep	1	627.453	1.92	0.1685
Sleep latency (min.)	CG33156	Female	genotype	1	354.087	1.15	0.2884
Sleep latency (min.)	CG33156	Female	rep	1	2523.91	8.22	0.0062
Sleep latency (min.)	CG33156	Female	genotype×rep	1	567.668	1.85	0.1805
Sleep latency (min.)	fz	Female	genotype	1	1462.2	3.43	0.0693
Sleep latency (min.)	fz	Female	rep	1	2670.39	6.26	0.0153
Sleep latency (min.)	fz	Female	genotype×rep	1	1043.63	2.45	0.1234
Sleep latency (min.)	sgg	Female	genotype	1	649.596	1.71	0.1973
Sleep latency (min.)	sgg	Female	rep	1	2616.36	6.88	0.0116
Sleep latency (min.)	sgg	Female	genotype×rep	1	519.097	1.37	0.2483
Sleep latency (min.)	CG33156	Male	genotype	1	573.609	2.04	0.1591
Sleep latency (min.)	CG33156	Male	rep	1	764.802	2.72	0.1051
Sleep latency (min.)	CG33156	Male	genotype×rep	1	300.167	1.07	0.3061
Sleep latency (min.)	fz	Male	genotype	1	143.091	0.43	0.5129
Sleep latency (min.)	fz	Male	rep	1	2357.12	7.14	0.0099
Sleep latency (min.)	fz	Male	genotype×rep	1	1420.87	4.31	0.0427
Sleep latency (min.)	sgg	Male	genotype	1	1073.34	3.96	0.0522
Sleep latency (min.)	sgg	Male	rep	1	510.464	1.89	0.1761
Sleep latency (min.)	sgg	Male	genotype×rep	1	154.171	0.57	0.4542
Waking activity (cts./min.)	CG33156	Combined	genotype	1	0.365	2.67	0.1052
Waking activity (cts./min.)	CG33156	Combined	sex	1	2.163	15.85	0.0001
Waking activity (cts./min.)	CG33156	Combined	rep	1	0.094	0.69	0.4078
Waking activity (cts./min.)	CG33156	Combined	genotype×sex	1	0.001	0.01	0.9371
Waking activity (cts./min.)	CG33156	Combined	genotype×rep	1	0.674	4.94	0.0286
Waking activity (cts./min.)	CG33156	Combined	sex×rep	1	0.45	3.3	0.0725
Waking activity (cts./min.)	CG33156	Combined	genotype×sex×rep	1	0.501	3.67	0.0583
Waking activity (cts./min.)	fz	Combined	genotype	1	0.028	0.17	0.6807
Waking activity (cts./min.)	fz	Combined	sex	1	8.171	49.31	<.0001
Waking activity (cts./min.)	fz	Combined	rep	1	0.091	0.55	0.4601
Waking activity (cts./min.)	fz	Combined	genotype×sex	1	1.648	9.95	0.0021
Waking activity (cts./min.)	fz	Combined	genotype×rep	1	0.067	0.41	0.5249
Waking activity (cts./min.)	fz	Combined	sex×rep	1	2.36	14.24	0.0003
Waking activity (cts./min.)	fz	Combined	genotype×sex×rep	1	0.001	0.01	0.9411
Waking activity (cts./min.)	sgg	Combined	genotype	1	0.342	2.43	0.1219
Waking activity (cts./min.)	sgg	Combined	sex	1	5.611	39.99	<.0001
Waking activity (cts./min.)	sgg	Combined	rep	1	0.1	0.71	0.4003
Waking activity (cts./min.)	sgg	Combined	genotype×sex	1	0.881	6.28	0.0139
Waking activity (cts./min.)	sgg	Combined	genotype×rep	1	0.037	0.27	0.6068
Waking activity (cts./min.)	sgg	Combined	sex×rep	1	1.745	12.44	0.0006
Waking activity (cts./min.)	sgg	Combined	genotype×sex×rep	1	0.002	0.02	0.9011
Waking activity (cts./min.)	CG33156	Female	genotype	1	0.1896	1.7	0.1984
Waking activity (cts./min.)	CG33156	Female	rep	1	0.0625	0.56	0.4578
Waking activity (cts./min.)	CG33156	Female	genotype×rep	1	1.1047	9.91	0.0028
Waking activity (cts./min.)	fz	Female	genotype	1	1.073	7.56	0.008
Waking activity (cts./min.)	fz	Female	rep	1	1.7199	12.11	0.001
Waking activity (cts./min.)	fz	Female	genotype×rep	1	0.0268	0.19	0.6655
Waking activity (cts./min.)	sgg	Female	genotype	1	1.1101	10.96	0.0018
Waking activity (cts./min.)	sgg	Female	rep	1	1.2829	12.67	0.0008
Waking activity (cts./min.)	sgg	Female	genotype×rep	1	0.0276	0.27	0.6041
Waking activity (cts./min.)	CG33156	Male	genotype	1	0.1755	1.1	0.3
Waking activity (cts./min.)	CG33156	Male	rep	1	0.5076	3.17	0.081
Waking activity (cts./min.)	CG33156	Male	genotype×rep	1	0.0068	0.04	0.8377
Waking activity (cts./min.)	fz	Male	genotype	1	0.6117	3.21	0.0785
Waking activity (cts./min.)	fz	Male	rep	1	0.7487	3.93	0.0523
Waking activity (cts./min.)	fz	Male	genotype×rep	1	0.0413	0.22	0.6433
Waking activity (cts./min.)	sgg	Male	genotype	1	0.0657	0.36	0.5486
Waking activity (cts./min.)	sgg	Male	rep	1	0.5284	2.93	0.0932
Waking activity (cts./min.)	sgg	Male	genotype×rep	1	0.0113	0.06	0.8035
