# Supplementary material for: Selection for long and short sleep duration in Drosophila melanogaster reveals the complex genetic network underlying natural variation in sleep
Source: PLoS Genet. 2017 Dec 14;13(12):e1007098. doi: 10.1371/journal.pgen.1007098 (PMC5730107; doi:10.1371/journal.pgen.1007098)
Supplement: S12 Table — For each sleep trait, the ANOVA results are presented. P values reflect the comparison among all trans-heterozygous crosses. rep, replicate; d.f., degrees of freedom; M.S., Type III mean squares; F, F ratio statistic; P, P-value. Significant comparisons are shown in bold. (XLSX) [file pgen.1007098.s020.xlsx]

## Sheet: S12 Table
Trait	Sex	Source	d.f.	S.S.	M.S.	F	P
Night sleep (min.)	Female	rep	1	15025.9	15025.9	4.07	0.0447
Night sleep (min.)	Female	genotype	8	277130	34641.2	9.38	<.0001
Night sleep (min.)	Female	rep×genotype	8	26321.7	3290.22	0.89	0.5245
Night sleep (min.)	Female	error	245	904574	3692.14	-	-
Night sleep (min.)	Male	rep	1	64604.7	64604.7	17.47	<.0001
Night sleep (min.)	Male	genotype	8	302441	37805.1	10.22	<.0001
Night sleep (min.)	Male	rep×genotype	8	54480.5	6810.06	1.84	0.07
Night sleep (min.)	Male	error	252	932117	3698.88	-	-
Day avg. bout length (min.)	Female	rep	1	69.7851	69.7851	0.27	0.6043
Day avg. bout length (min.)	Female	genotype	8	7400.35	925.043	3.57	0.0006
Day avg. bout length (min.)	Female	rep×genotype	8	2960.94	370.118	1.43	0.185
Day avg. bout length (min.)	Female	error	245	63481	259.106	-	-
Day avg. bout length (min.)	Male	rep	1	5311.24	5311.24	4.09	0.0443
Day avg. bout length (min.)	Male	genotype	8	123628	15453.5	11.89	<.0001
Day avg. bout length (min.)	Male	rep×genotype	8	40558.4	5069.8	3.9	0.0002
Day avg. bout length (min.)	Male	error	252	327438	1299.36	-	-
Night avg. bout length (min.)	Female	rep	1	79186.3	79186.3	10.95	0.0011
Night avg. bout length (min.)	Female	genotype	8	299448	37431.1	5.18	<.0001
Night avg. bout length (min.)	Female	rep×genotype	8	61750.7	7718.84	1.07	0.3864
Night avg. bout length (min.)	Female	error	245	1.77131e+06	7229.84	-	-
Night avg. bout length (min.)	Male	rep	1	24613	24613	10.28	0.0015
Night avg. bout length (min.)	Male	genotype	8	63335.8	7916.98	3.31	0.0013
Night avg. bout length (min.)	Male	rep×genotype	8	63426.1	7928.26	3.31	0.0013
Night avg. bout length (min.)	Male	error	252	603136	2393.4	-	-
Day bout number	Female	rep	1	72.6341	72.6341	5.22	0.0231
Day bout number	Female	genotype	8	466.808	58.351	4.2	<.0001
Day bout number	Female	rep×genotype	8	295.247	36.9058	2.65	0.0083
Day bout number	Female	error	245	3406.96	13.9059	-	-
Day bout number	Male	rep	1	160.701	160.701	15.75	<.0001
Day bout number	Male	genotype	8	367.389	45.9237	4.5	<.0001
Day bout number	Male	rep×genotype	8	188.203	23.5254	2.31	0.0211
Day bout number	Male	error	252	2570.86	10.2018	-	-
Night bout number	Female	rep	1	2.06093	2.06093	0.11	0.7373
Night bout number	Female	genotype	8	1586.89	198.361	10.85	<.0001
Night bout number	Female	rep×genotype	8	392.477	49.0596	2.68	0.0076
Night bout number	Female	error	245	4477.74	18.2765	-	-
Night bout number	Male	rep	1	0.0203818	0.0203818	0	0.9703
Night bout number	Male	genotype	8	370.046	46.2557	3.16	0.002
Night bout number	Male	rep×genotype	8	168.841	21.1051	1.44	0.1803
Night bout number	Male	error	252	3694.07	14.659	-	-
Day sleep (min.)	Female	rep	1	3702.47	3702.47	0.5	0.4781
Day sleep (min.)	Female	genotype	8	1.15138e+06	143922	19.62	<.0001
Day sleep (min.)	Female	rep×genotype	8	50592.5	6324.06	0.86	0.5491
Day sleep (min.)	Female	error	245	1.79697e+06	7334.57	-	-
Day sleep (min.)	Male	rep	1	545.795	545.795	0.18	0.6747
Day sleep (min.)	Male	genotype	8	98142.8	12267.8	3.97	0.0002
Day sleep (min.)	Male	rep×genotype	8	137165	17145.6	5.55	<.0001
Day sleep (min.)	Male	error	252	779136	3091.81	-	-
Sleep latency (min.)	Female	rep	1	3542.89	3542.89	9.26	0.0026
Sleep latency (min.)	Female	genotype	8	13197.3	1649.66	4.31	<.0001
Sleep latency (min.)	Female	rep×genotype	8	6592.03	824.003	2.15	0.0318
Sleep latency (min.)	Female	error	245	93780.5	382.777	-	-
Sleep latency (min.)	Male	rep	1	2237.01	2237.01	5.24	0.0229
Sleep latency (min.)	Male	genotype	8	21195.4	2649.42	6.21	<.0001
Sleep latency (min.)	Male	rep×genotype	8	6389.24	798.655	1.87	0.065
Sleep latency (min.)	Male	error	252	107557	426.812	-	-
Waking activity (cts./min.)	Female	rep	1	0.00060882	0.00060882	0	0.9505
Waking activity (cts./min.)	Female	genotype	8	3.05584	0.38198	2.42	0.0154
Waking activity (cts./min.)	Female	rep×genotype	8	5.78327	0.722909	4.59	<.0001
Waking activity (cts./min.)	Female	error	245	38.5994	0.157548	-	-
Waking activity (cts./min.)	Male	rep	1	0.0595481	0.0595481	0.27	0.6069
Waking activity (cts./min.)	Male	genotype	8	6.30842	0.788552	3.51	0.0007
Waking activity (cts./min.)	Male	rep×genotype	8	5.57087	0.696359	3.1	0.0023
Waking activity (cts./min.)	Male	error	252	56.5396	0.224364	-	-
