# Supplementary material for: Selection for long and short sleep duration in Drosophila melanogaster reveals the complex genetic network underlying natural variation in sleep
Source: PLoS Genet. 2017 Dec 14;13(12):e1007098. doi: 10.1371/journal.pgen.1007098 (PMC5730107; doi:10.1371/journal.pgen.1007098)
Supplement: S13 Table — For each sleep trait, the ANOVA results are presented. P values reflect the comparison among all trans-heterozygous crosses. rep, replicate; d.f., degrees of freedom; M.S., Type III mean squares; F, F ratio statistic; P, P-value. Significant comparisons are shown in bold. (XLSX) [file pgen.1007098.s021.xlsx]

## Sheet: S13 Table
Trait	Sex	Source	d.f.	S.S.	M.S.	F	P
Night sleep (min.)	Female	GCA	2	204273	102137	27.66	<.0001
Night sleep (min.)	Female	SCA	3	45415.9	15138.6	4.1	0.0073
Night sleep (min.)	Female	REC	3	52647.5	17549.2	4.75	0.0031
Night sleep (min.)	Female	GCA×rep	2	9542.4	4771.2	1.29	0.2765
Night sleep (min.)	Female	SCA×rep	3	13174.5	4391.5	1.19	0.3144
Night sleep (min.)	Female	REC×rep	3	6281.3	2093.77	0.57	0.6372
Night sleep (min.)	Female	rep	1	15025.9	15025.9	4.07	0.0447
Night sleep (min.)	Female	error	245	904574	3692.14	-	-
Night sleep (min.)	Male	GCA	2	75600.2	37800.1	10.22	<.0001
Night sleep (min.)	Male	SCA	3	60847.2	20282.4	5.48	0.0012
Night sleep (min.)	Male	REC	3	156493	52164.2	14.1	<.0001
Night sleep (min.)	Male	GCA×rep	2	13472.1	6736.05	1.82	0.164
Night sleep (min.)	Male	SCA×rep	3	5429.79	1809.93	0.49	0.69
Night sleep (min.)	Male	REC×rep	3	34928.6	11642.9	3.15	0.0257
Night sleep (min.)	Male	rep	1	64604.7	64604.7	17.47	<.0001
Night sleep (min.)	Male	error	252	932117	3698.88	-	-
Day avg. bout length (min.)	Female	GCA	2	4597.37	2298.69	8.87	0.0002
Day avg. bout length (min.)	Female	SCA	3	2230.35	743.451	2.87	0.0371
Day avg. bout length (min.)	Female	REC	3	954.255	318.085	1.23	0.3002
Day avg. bout length (min.)	Female	GCA×rep	2	1215.81	607.904	2.35	0.0979
Day avg. bout length (min.)	Female	SCA×rep	3	1460.79	486.93	1.88	0.1336
Day avg. bout length (min.)	Female	REC×rep	3	655.638	218.546	0.84	0.4712
Day avg. bout length (min.)	Female	rep	1	69.7851	69.7851	0.27	0.6043
Day avg. bout length (min.)	Female	error	245	63481	259.106	-	-
Day avg. bout length (min.)	Male	GCA	2	38941.1	19470.5	14.98	<.0001
Day avg. bout length (min.)	Male	SCA	3	90408.7	30136.2	23.19	<.0001
Day avg. bout length (min.)	Male	REC	3	988.343	329.448	0.25	0.8588
Day avg. bout length (min.)	Male	GCA×rep	2	18205.9	9102.97	7.01	0.0011
Day avg. bout length (min.)	Male	SCA×rep	3	18376.9	6125.62	4.71	0.0032
Day avg. bout length (min.)	Male	REC×rep	3	5948.54	1982.85	1.53	0.2082
Day avg. bout length (min.)	Male	rep	1	5311.24	5311.24	4.09	0.0443
Day avg. bout length (min.)	Male	error	252	327438	1299.36	-	-
Night avg. bout length (min.)	Female	GCA	2	182726	91363.1	12.64	<.0001
Night avg. bout length (min.)	Female	SCA	3	73482.8	24494.3	3.39	0.0187
Night avg. bout length (min.)	Female	REC	3	52302.8	17434.3	2.41	0.0674
Night avg. bout length (min.)	Female	GCA×rep	2	17359.8	8679.9	1.2	0.3028
Night avg. bout length (min.)	Female	SCA×rep	3	14562.1	4854.02	0.67	0.5703
Night avg. bout length (min.)	Female	REC×rep	3	32529.2	10843.1	1.5	0.2152
Night avg. bout length (min.)	Female	rep	1	79186.3	79186.3	10.95	0.0011
Night avg. bout length (min.)	Female	error	245	1.77131e+06	7229.84	-	-
Night avg. bout length (min.)	Male	GCA	2	11921.4	5960.69	2.49	0.0849
Night avg. bout length (min.)	Male	SCA	3	30818.8	10272.9	4.29	0.0056
Night avg. bout length (min.)	Male	REC	3	21531.3	7177.1	3	0.0313
Night avg. bout length (min.)	Male	GCA×rep	2	33965.8	16982.9	7.1	0.001
Night avg. bout length (min.)	Male	SCA×rep	3	23666.2	7888.74	3.3	0.0211
Night avg. bout length (min.)	Male	REC×rep	3	7840.4	2613.47	1.09	0.3531
Night avg. bout length (min.)	Male	rep	1	24613	24613	10.28	0.0015
Night avg. bout length (min.)	Male	error	252	603136	2393.4	-	-
Day bout number	Female	GCA	2	211.139	105.569	7.59	0.0006
Day bout number	Female	SCA	3	203.435	67.8118	4.88	0.0026
Day bout number	Female	REC	3	97.9418	32.6473	2.35	0.0733
Day bout number	Female	GCA×rep	2	15.2927	7.64633	0.55	0.5777
Day bout number	Female	SCA×rep	3	180.283	60.0943	4.32	0.0054
Day bout number	Female	REC×rep	3	111.901	37.3002	2.68	0.0474
Day bout number	Female	rep	1	72.6341	72.6341	5.22	0.0231
Day bout number	Female	error	245	3406.96	13.9059	-	-
Day bout number	Male	GCA	2	112.063	56.0314	5.49	0.0046
Day bout number	Male	SCA	3	251.845	83.9483	8.23	<.0001
Day bout number	Male	REC	3	30.672	10.224	1	0.3925
Day bout number	Male	GCA×rep	2	47.0691	23.5346	2.31	0.1017
Day bout number	Male	SCA×rep	3	44.6756	14.8919	1.46	0.2261
Day bout number	Male	REC×rep	3	93.1173	31.0391	3.04	0.0295
Day bout number	Male	rep	1	160.701	160.701	15.75	<.0001
Day bout number	Male	error	252	2570.86	10.2018	-	-
Night bout number	Female	GCA	2	1216.94	608.471	33.29	<.0001
Night bout number	Female	SCA	3	230.225	76.7418	4.2	0.0064
Night bout number	Female	REC	3	287.728	95.9093	5.25	0.0016
Night bout number	Female	GCA×rep	2	16.4732	8.23662	0.45	0.6377
Night bout number	Female	SCA×rep	3	206.287	68.7624	3.76	0.0114
Night bout number	Female	REC×rep	3	164.551	54.8503	3	0.0312
Night bout number	Female	rep	1	2.06093	2.06093	0.11	0.7373
Night bout number	Female	error	245	4477.74	18.2765	-	-
Night bout number	Male	GCA	2	124.783	62.3914	4.26	0.0152
Night bout number	Male	SCA	3	167.278	55.7595	3.8	0.0108
Night bout number	Male	REC	3	103.707	34.5691	2.36	0.0722
Night bout number	Male	GCA×rep	2	90.6473	45.3236	3.09	0.0471
Night bout number	Male	SCA×rep	3	27.9334	9.31114	0.64	0.593
Night bout number	Male	REC×rep	3	48.4128	16.1376	1.1	0.3494
Night bout number	Male	rep	1	0.0203818	0.0203818	0	0.9703
Night bout number	Male	error	252	3694.07	14.659	-	-
Day sleep (min.)	Female	GCA	2	733593	366797	50.01	<.0001
Day sleep (min.)	Female	SCA	3	304876	101625	13.86	<.0001
Day sleep (min.)	Female	REC	3	124400	41466.7	5.65	0.0009
Day sleep (min.)	Female	GCA×rep	2	28034.8	14017.4	1.91	0.1501
Day sleep (min.)	Female	SCA×rep	3	12862.5	4287.49	0.58	0.6257
Day sleep (min.)	Female	REC×rep	3	14088.7	4696.23	0.64	0.5898
Day sleep (min.)	Female	rep	1	3702.48	3702.48	0.5	0.4781
Day sleep (min.)	Female	error	245	1.79697e+06	7334.57	-	-
Day sleep (min.)	Male	GCA	2	81483.7	40741.9	13.18	<.0001
Day sleep (min.)	Male	SCA	3	2752.92	917.64	0.3	0.8277
Day sleep (min.)	Male	REC	3	12869	4289.67	1.39	0.2471
Day sleep (min.)	Male	GCA×rep	2	1711.42	855.711	0.28	0.7585
Day sleep (min.)	Male	SCA×rep	3	87409.5	29136.5	9.42	<.0001
Day sleep (min.)	Male	REC×rep	3	44504.1	14834.7	4.8	0.0029
Day sleep (min.)	Male	rep	1	545.795	545.795	0.18	0.6747
Day sleep (min.)	Male	error	252	779136	3091.81	-	-
Sleep latency (min.)	Female	GCA	2	4824.76	2412.38	6.3	0.0021
Sleep latency (min.)	Female	SCA	3	3560.38	1186.79	3.1	0.0274
Sleep latency (min.)	Female	REC	3	4256.17	1418.72	3.71	0.0123
Sleep latency (min.)	Female	GCA×rep	2	27.1696	13.5848	0.04	0.9651
Sleep latency (min.)	Female	SCA×rep	3	374.939	124.98	0.33	0.8062
Sleep latency (min.)	Female	REC×rep	3	6195.26	2065.09	5.4	0.0013
Sleep latency (min.)	Female	rep	1	3542.89	3542.89	9.26	0.0026
Sleep latency (min.)	Female	error	245	93780.5	382.777	-	-
Sleep latency (min.)	Male	GCA	2	1694.7	847.35	1.99	0.1395
Sleep latency (min.)	Male	SCA	3	6890.26	2296.75	5.38	0.0013
Sleep latency (min.)	Male	REC	3	12204.8	4068.27	9.53	<.0001
Sleep latency (min.)	Male	GCA×rep	2	1208.54	604.268	1.42	0.2447
Sleep latency (min.)	Male	SCA×rep	3	3573.31	1191.1	2.79	0.0411
Sleep latency (min.)	Male	REC×rep	3	1151.69	383.897	0.9	0.442
Sleep latency (min.)	Male	rep	1	2237.01	2237.01	5.24	0.0229
Sleep latency (min.)	Male	error	252	107557	426.812	-	-
Waking activity (cts./min.)	Female	GCA	2	0.1777	0.0888498	0.56	0.5697
Waking activity (cts./min.)	Female	SCA	3	2.08956	0.696519	4.42	0.0048
Waking activity (cts./min.)	Female	REC	3	0.715969	0.238656	1.51	0.2112
Waking activity (cts./min.)	Female	GCA×rep	2	0.0287482	0.0143741	0.09	0.9128
Waking activity (cts./min.)	Female	SCA×rep	3	4.12593	1.37531	8.73	<.0001
Waking activity (cts./min.)	Female	REC×rep	3	1.56951	0.523168	3.32	0.0205
Waking activity (cts./min.)	Female	error	245	38.5994	0.157548	-	-
Waking activity (cts./min.)	Male	GCA	2	1.44287	0.721437	3.22	0.0418
Waking activity (cts./min.)	Male	SCA	3	1.49698	0.498994	2.22	0.0859
Waking activity (cts./min.)	Male	REC	3	3.36288	1.12096	5	0.0022
Waking activity (cts./min.)	Male	GCA×rep	2	0.32836	0.16418	0.73	0.4821
Waking activity (cts./min.)	Male	SCA×rep	3	2.62211	0.874038	3.9	0.0095
Waking activity (cts./min.)	Male	REC×rep	3	2.4084	0.802799	3.58	0.0145
Waking activity (cts./min.)	Male	rep	1	0.0595481	0.0595481	0.27	0.6069
Waking activity (cts./min.)	Male	error	252	56.5396	0.224364	-	-
