# Supplementary material for: Selection for long and short sleep duration in Drosophila melanogaster reveals the complex genetic network underlying natural variation in sleep
Source: PLoS Genet. 2017 Dec 14;13(12):e1007098. doi: 10.1371/journal.pgen.1007098 (PMC5730107; doi:10.1371/journal.pgen.1007098)
Supplement: S14 Table — For each sleep trait, the estimate of general combining ability (GCA) is listed, along with the standard error. The t-test statistic and corresponding P value indicate the degree of significance of the GCA effect. Significant comparisons are shown in bold. (XLSX) [file pgen.1007098.s022.xlsx]

## Sheet: S14 Table
Trait	Sex	Gene	GCA	Standard Error	t	P
Night sleep (min.)	Female	fz	16.1024	3.89359	4.14	<.0001
Night sleep (min.)	Female	sgg	14.9928	4.2106	3.56	0.0004
Night sleep (min.)	Female	CG33156	-31.0951	4.20576	-7.39	<.0001
Night sleep (min.)	Male	fz	16.3933	3.73531	4.39	<.0001
Night sleep (min.)	Male	sgg	-4.64281	3.89887	-1.19	0.2348
Night sleep (min.)	Male	CG33156	-11.7505	3.86797	-3.04	0.0026
Day avg. bout length (min.)	Female	fz	1.4812	1.03146	1.44	0.1523
Day avg. bout length (min.)	Female	sgg	3.17111	1.11543	2.84	0.0048
Day avg. bout length (min.)	Female	CG33156	-4.65231	1.11415	-4.18	<.0001
Day avg. bout length (min.)	Male	fz	-0.497534	2.21389	-0.22	0.8224
Day avg. bout length (min.)	Male	sgg	11.2908	2.31083	4.89	<.0001
Day avg. bout length (min.)	Male	CG33156	-10.7933	2.29251	-4.71	<.0001
Night avg. bout length (min.)	Female	fz	25.0386	5.44849	4.6	<.0001
Night avg. bout length (min.)	Female	sgg	-1.91091	5.89209	-0.32	0.746
Night avg. bout length (min.)	Female	CG33156	-23.1276	5.88532	-3.93	0.0001
Night avg. bout length (min.)	Male	fz	4.9686	3.00468	1.65	0.0995
Night avg. bout length (min.)	Male	sgg	1.57788	3.13625	0.5	0.6153
Night avg. bout length (min.)	Male	CG33156	-6.54648	3.1114	-2.1	0.0364
Day bout number	Female	fz	0.445332	0.238953	1.86	0.0636
Day bout number	Female	sgg	0.560239	0.258408	2.17	0.0311
Day bout number	Female	CG33156	-1.00557	0.258111	-3.9	0.0001
Day bout number	Male	fz	0.138911	0.196169	0.71	0.4795
Day bout number	Male	sgg	-0.649585	0.204759	-3.17	0.0017
Day bout number	Male	CG33156	0.510674	0.203136	2.51	0.0126
Night bout number	Female	fz	-1.8702	0.273942	-6.83	<.0001
Night bout number	Female	sgg	-0.235603	0.296245	-0.8	0.4272
Night bout number	Female	CG33156	2.1058	0.295905	7.12	<.0001
Night bout number	Male	fz	-0.161763	0.235149	-0.69	0.4921
Night bout number	Male	sgg	-0.525444	0.245446	-2.14	0.0333
Night bout number	Male	CG33156	0.687207	0.243501	2.82	0.0051
Day sleep (min.)	Female	fz	20.4319	5.48781	3.72	0.0002
Day sleep (min.)	Female	sgg	38.5649	5.93461	6.5	<.0001
Day sleep (min.)	Female	CG33156	-58.9968	5.9278	-9.95	<.0001
Day sleep (min.)	Male	fz	15.2919	3.41506	4.48	<.0001
Day sleep (min.)	Male	sgg	0.0380654	3.56459	0.01	0.9915
Day sleep (min.)	Male	CG33156	-15.33	3.53634	-4.33	<.0001
Sleep latency (min.)	Female	fz	-1.53465	1.25367	-1.22	0.2221
Sleep latency (min.)	Female	sgg	-3.23389	1.35575	-2.39	0.0178
Sleep latency (min.)	Female	CG33156	4.76854	1.35419	3.52	0.0005
Sleep latency (min.)	Male	fz	-1.39271	1.26885	-1.1	0.2734
Sleep latency (min.)	Male	sgg	2.63176	1.32441	1.99	0.048
Sleep latency (min.)	Male	CG33156	-1.23906	1.31391	-0.94	0.3466
Waking activity (cts./min.)	Female	fz	-0.0195277	0.0254342	-0.77	0.4434
Waking activity (cts./min.)	Female	sgg	-0.00809267	0.027505	-0.29	0.7688
Waking activity (cts./min.)	Female	CG33156	0.0276203	0.0274734	1.01	0.3157
Waking activity (cts./min.)	Male	fz	0.0357888	0.0290916	1.23	0.2198
Waking activity (cts./min.)	Male	sgg	0.0406002	0.0303654	1.34	0.1824
Waking activity (cts./min.)	Male	CG33156	-0.0763889	0.0301248	-2.54	0.0118
