# Supplementary material for: Selection for long and short sleep duration in Drosophila melanogaster reveals the complex genetic network underlying natural variation in sleep
Source: PLoS Genet. 2017 Dec 14;13(12):e1007098. doi: 10.1371/journal.pgen.1007098 (PMC5730107; doi:10.1371/journal.pgen.1007098)
Supplement: S15 Table — For each sleep trait, the estimate of specific combining ability (SCA) is listed, along with the standard error. The t-test statistic and corresponding P value indicate the degree of significance of the SCA effect. Significant comparisons are shown in bold. (XLSX) [file pgen.1007098.s023.xlsx]

## Sheet: S15 Table
Trait	Sex	Male Parental Genotype	Female Parental Genotype	SCA	Standard Error	t	P
Night sleep (min.)	Female	fz	fz	-7.04018	7.39996	-0.95	0.3423
Night sleep (min.)	Female	fz	sgg	-5.50355	6.10278	-0.9	0.368
Night sleep (min.)	Female	sgg	sgg	-10.724	8.24168	-1.3	0.1944
Night sleep (min.)	Female	fz	CG33156	-17.7641	12.5896	-1.41	0.1595
Night sleep (min.)	Female	sgg	CG33156	16.2275	6.33189	2.56	0.011
Night sleep (min.)	Female	CG33156	CG33156	1.53663	12.1162	0.13	0.8992
Night sleep (min.)	Male	fz	fz	9.92492	7.30822	1.36	0.1757
Night sleep (min.)	Male	fz	sgg	-18.565	5.93124	-3.13	0.002
Night sleep (min.)	Male	sgg	sgg	30.8453	7.74431	3.98	<.0001
Night sleep (min.)	Male	fz	CG33156	40.7702	12.0238	3.39	0.0008
Night sleep (min.)	Male	sgg	CG33156	-12.2803	5.98893	-2.05	0.0414
Night sleep (min.)	Male	CG33156	CG33156	-28.49	11.9533	-2.38	0.0179
Day avg. bout length (min.)	Female	fz	fz	-4.184	1.96033	-2.13	0.0338
Day avg. bout length (min.)	Female	fz	sgg	0.0974201	1.61669	0.06	0.952
Day avg. bout length (min.)	Female	sgg	sgg	2.73513	2.18331	1.25	0.2115
Day avg. bout length (min.)	Female	fz	CG33156	-1.44887	3.33513	-0.43	0.6644
Day avg. bout length (min.)	Female	sgg	CG33156	-2.83255	1.67739	-1.69	0.0926
Day avg. bout length (min.)	Female	CG33156	CG33156	4.28142	3.20973	1.33	0.1835
Day avg. bout length (min.)	Male	fz	fz	20.5556	4.33153	4.75	<.0001
Day avg. bout length (min.)	Male	fz	sgg	-20.9149	3.5154	-5.95	<.0001
Day avg. bout length (min.)	Male	sgg	sgg	36.1413	4.59	7.87	<.0001
Day avg. bout length (min.)	Male	fz	CG33156	56.6969	7.12641	7.96	<.0001
Day avg. bout length (min.)	Male	sgg	CG33156	-15.2263	3.54959	-4.29	<.0001
Day avg. bout length (min.)	Male	CG33156	CG33156	-41.4705	7.08464	-5.85	<.0001
Night avg. bout length (min.)	Female	fz	fz	20.5253	10.3551	1.98	0.0486
Night avg. bout length (min.)	Female	fz	sgg	-26.7518	8.5399	-3.13	0.0019
Night avg. bout length (min.)	Female	sgg	sgg	18.1629	11.533	1.57	0.1166
Night avg. bout length (min.)	Female	fz	CG33156	38.6882	17.6173	2.2	0.029
Night avg. bout length (min.)	Female	sgg	CG33156	8.58894	8.8605	0.97	0.3333
Night avg. bout length (min.)	Female	CG33156	CG33156	-47.2771	16.9548	-2.79	0.0057
Night avg. bout length (min.)	Male	fz	fz	2.92962	5.87874	0.5	0.6187
Night avg. bout length (min.)	Male	fz	sgg	-14.1308	4.7711	-2.96	0.0034
Night avg. bout length (min.)	Male	sgg	sgg	18.5182	6.22953	2.97	0.0032
Night avg. bout length (min.)	Male	fz	CG33156	21.4478	9.67195	2.22	0.0275
Night avg. bout length (min.)	Male	sgg	CG33156	-4.38746	4.8175	-0.91	0.3633
Night avg. bout length (min.)	Male	CG33156	CG33156	-17.0604	9.61526	-1.77	0.0772
Day bout number	Female	fz	fz	-0.86591	0.454141	-1.91	0.0577
Day bout number	Female	fz	sgg	0.0359877	0.374532	0.1	0.9235
Day bout number	Female	sgg	sgg	-1.04017	0.505798	-2.06	0.0408
Day bout number	Female	fz	CG33156	-1.90608	0.772635	-2.47	0.0143
Day bout number	Female	sgg	CG33156	1.00418	0.388593	2.58	0.0103
Day bout number	Female	CG33156	CG33156	0.901898	0.743583	1.21	0.2263
Day bout number	Male	fz	fz	-0.863841	0.383809	-2.25	0.0253
Day bout number	Male	fz	sgg	1.1209	0.311494	3.6	0.0004
Day bout number	Male	sgg	sgg	-1.984	0.406712	-4.88	<.0001
Day bout number	Male	fz	CG33156	-2.84784	0.63146	-4.51	<.0001
Day bout number	Male	sgg	CG33156	0.863099	0.314523	2.74	0.0065
Day bout number	Male	CG33156	CG33156	1.98475	0.627759	3.16	0.0018
Night bout number	Female	fz	fz	-0.0459149	0.520639	-0.09	0.9298
Night bout number	Female	fz	sgg	0.712409	0.429373	1.66	0.0984
Night bout number	Female	sgg	sgg	0.566803	0.57986	0.98	0.3293
Night bout number	Female	fz	CG33156	0.520888	0.885769	0.59	0.557
Night bout number	Female	sgg	CG33156	-1.27921	0.445493	-2.87	0.0044
Night bout number	Female	CG33156	CG33156	0.758323	0.852463	0.89	0.3746
Night bout number	Male	fz	fz	0.656902	0.460075	1.43	0.1546
Night bout number	Male	fz	sgg	0.544125	0.373391	1.46	0.1463
Night bout number	Male	sgg	sgg	-0.50907	0.487529	-1.04	0.2974
Night bout number	Male	fz	CG33156	0.147832	0.756936	0.2	0.8453
Night bout number	Male	sgg	CG33156	-0.0350547	0.377022	-0.09	0.926
Night bout number	Male	CG33156	CG33156	-0.112778	0.752499	-0.15	0.881
Day sleep (min.)	Female	fz	fz	-66.0915	10.4298	-6.34	<.0001
Day sleep (min.)	Female	fz	sgg	25.7071	8.60154	2.99	0.0031
Day sleep (min.)	Female	sgg	sgg	-18.6281	11.6162	-1.6	0.1101
Day sleep (min.)	Female	fz	CG33156	-84.7196	17.7444	-4.77	<.0001
Day sleep (min.)	Female	sgg	CG33156	-7.07905	8.92445	-0.79	0.4284
Day sleep (min.)	Female	CG33156	CG33156	91.7986	17.0772	5.38	<.0001
Day sleep (min.)	Male	fz	fz	2.53078	6.68164	0.38	0.7052
Day sleep (min.)	Male	fz	sgg	-4.23786	5.42272	-0.78	0.4352
Day sleep (min.)	Male	sgg	sgg	6.42691	7.08035	0.91	0.3649
Day sleep (min.)	Male	fz	CG33156	8.95769	10.9929	0.81	0.4159
Day sleep (min.)	Male	sgg	CG33156	-2.18905	5.47546	-0.4	0.6896
Day sleep (min.)	Male	CG33156	CG33156	-6.76863	10.9285	-0.62	0.5362
Sleep latency (min.)	Female	fz	fz	1.93845	2.38267	0.81	0.4167
Sleep latency (min.)	Female	fz	sgg	-2.53051	1.965	-1.29	0.199
Sleep latency (min.)	Female	sgg	sgg	7.71629	2.65369	2.91	0.004
Sleep latency (min.)	Female	fz	CG33156	9.65474	4.05366	2.38	0.018
Sleep latency (min.)	Female	sgg	CG33156	-5.18578	2.03877	-2.54	0.0116
Sleep latency (min.)	Female	CG33156	CG33156	-4.46896	3.90124	-1.15	0.2531
Sleep latency (min.)	Male	fz	fz	-7.12097	2.48253	-2.87	0.0045
Sleep latency (min.)	Male	fz	sgg	6.15643	2.01479	3.06	0.0025
Sleep latency (min.)	Male	sgg	sgg	-9.17588	2.63067	-3.49	0.0006
Sleep latency (min.)	Male	fz	CG33156	-16.2969	4.08437	-3.99	<.0001
Sleep latency (min.)	Male	sgg	CG33156	3.01945	2.03438	1.48	0.139
Sleep latency (min.)	Male	CG33156	CG33156	13.2774	4.06043	3.27	0.0012
Waking activity (cts./min.)	Female	fz	fz	-0.115262	0.048339	-2.38	0.0179
Waking activity (cts./min.)	Female	fz	sgg	0.111967	0.0398654	2.81	0.0054
Waking activity (cts./min.)	Female	sgg	sgg	-0.179355	0.0538374	-3.33	0.001
Waking activity (cts./min.)	Female	fz	CG33156	-0.294617	0.0822397	-3.58	0.0004
Waking activity (cts./min.)	Female	sgg	CG33156	0.0673879	0.041362	1.63	0.1046
Waking activity (cts./min.)	Female	CG33156	CG33156	0.227229	0.0791473	2.87	0.0045
Waking activity (cts./min.)	Male	fz	fz	0.00821412	0.0569184	0.14	0.8854
Waking activity (cts./min.)	Male	fz	sgg	0.0198162	0.0461942	0.43	0.6683
Waking activity (cts./min.)	Male	sgg	sgg	-0.134051	0.0603149	-2.22	0.0271
Waking activity (cts./min.)	Male	fz	CG33156	-0.125837	0.0936446	-1.34	0.1802
Waking activity (cts./min.)	Male	sgg	CG33156	0.114235	0.0466434	2.45	0.015
Waking activity (cts./min.)	Male	CG33156	CG33156	0.0116021	0.0930958	0.12	0.9009
