# Supplementary material for: Selection for long and short sleep duration in Drosophila melanogaster reveals the complex genetic network underlying natural variation in sleep
Source: PLoS Genet. 2017 Dec 14;13(12):e1007098. doi: 10.1371/journal.pgen.1007098 (PMC5730107; doi:10.1371/journal.pgen.1007098)
Supplement: S16 Table — For each sleep trait, the estimated reciprocal effect (REC) is listed, along with the standard error. The t-test statistic and corresponding P value indicate the degree of significance of the REC effect. Significant comparisons are shown in bold. (XLSX) [file pgen.1007098.s024.xlsx]

## Sheet: S16 Table
Trait	Sex	Male Parental Genotype	Female Parental Genotype	Estimate	Standard Error	t	P
Night sleep (min.)	Female	fz	sgg	11.0719	7.59537	1.46	0.1462
Night sleep (min.)	Female	fz	CG33156	-18.9375	7.59537	-2.49	0.0133
Night sleep (min.)	Female	sgg	CG33156	18.6304	7.65841	2.43	0.0157
Night sleep (min.)	Male	fz	sgg	-15.1819	7.72796	-1.96	0.0506
Night sleep (min.)	Male	fz	CG33156	-12.0219	7.6023	-1.58	0.1151
Night sleep (min.)	Male	sgg	CG33156	45.9592	7.66539	6	<.0001
Day avg. bout length (min.)	Female	fz	sgg	2.27918	2.0121	1.13	0.2584
Day avg. bout length (min.)	Female	fz	CG33156	-2.13242	2.0121	-1.06	0.2903
Day avg. bout length (min.)	Female	sgg	CG33156	2.29227	2.0288	1.13	0.2596
Day avg. bout length (min.)	Male	fz	sgg	-2.28985	4.58031	-0.5	0.6176
Day avg. bout length (min.)	Male	fz	CG33156	1.82433	4.50582	0.4	0.6859
Day avg. bout length (min.)	Male	sgg	CG33156	-2.6754	4.54322	-0.59	0.5565
Night avg. bout length (min.)	Female	fz	sgg	10.395	10.6286	0.98	0.329
Night avg. bout length (min.)	Female	fz	CG33156	-16.0945	10.6286	-1.51	0.1312
Night avg. bout length (min.)	Female	sgg	CG33156	21.3926	10.7168	2	0.047
Night avg. bout length (min.)	Male	fz	sgg	2.51943	6.21638	0.41	0.6856
Night avg. bout length (min.)	Male	fz	CG33156	-11.8719	6.11529	-1.94	0.0533
Night avg. bout length (min.)	Male	sgg	CG33156	13.8743	6.16604	2.25	0.0253
Day bout number	Female	fz	sgg	0.44375	0.466134	0.95	0.342
Day bout number	Female	fz	CG33156	1.12813	0.466134	2.42	0.0162
Day bout number	Female	sgg	CG33156	0.248542	0.470002	0.53	0.5974
Day bout number	Male	fz	sgg	0.117708	0.405853	0.29	0.772
Day bout number	Male	fz	CG33156	0.09375	0.399254	0.23	0.8145
Day bout number	Male	sgg	CG33156	0.681667	0.402567	1.69	0.0916
Night bout number	Female	fz	sgg	-0.23125	0.534388	-0.43	0.6656
Night bout number	Female	fz	CG33156	0.9625	0.534388	1.8	0.0729
Night bout number	Female	sgg	CG33156	-1.89062	0.538822	-3.51	0.0005
Night bout number	Male	fz	sgg	-0.301875	0.4865	-0.62	0.5355
Night bout number	Male	fz	CG33156	0.928125	0.478589	1.94	0.0536
Night bout number	Male	sgg	CG33156	-0.825833	0.48256	-1.71	0.0882
Day sleep (min.)	Female	fz	sgg	31.15	10.7053	2.91	0.0039
Day sleep (min.)	Female	fz	CG33156	3.02813	10.7053	0.28	0.7775
Day sleep (min.)	Female	sgg	CG33156	31.3102	10.7941	2.9	0.0041
Day sleep (min.)	Male	fz	sgg	3.39812	7.0654	0.48	0.631
Day sleep (min.)	Male	fz	CG33156	10.725	6.95051	1.54	0.1241
Day sleep (min.)	Male	sgg	CG33156	8.725	7.00819	1.24	0.2143
Sleep latency (min.)	Female	fz	sgg	-2.4875	2.44559	-1.02	0.3101
Sleep latency (min.)	Female	fz	CG33156	7.7	2.44559	3.15	0.0018
Sleep latency (min.)	Female	sgg	CG33156	-1.02083	2.46588	-0.41	0.6792
Sleep latency (min.)	Male	fz	sgg	10.8127	2.62512	4.12	<.0001
Sleep latency (min.)	Male	fz	CG33156	6.9125	2.58243	2.68	0.0079
Sleep latency (min.)	Male	sgg	CG33156	-5.50188	2.60386	-2.11	0.0356
Waking activity (cts./min.)	Female	fz	sgg	-0.042478	0.0496155	-0.86	0.3928
Waking activity (cts./min.)	Female	fz	CG33156	-0.0108931	0.0496155	-0.22	0.8264
Waking activity (cts./min.)	Female	sgg	CG33156	0.0970483	0.0500272	1.94	0.0535
Waking activity (cts./min.)	Male	fz	sgg	-0.0155701	0.0601875	-0.26	0.7961
Waking activity (cts./min.)	Male	fz	CG33156	0.140042	0.0592088	2.37	0.0188
Waking activity (cts./min.)	Male	sgg	CG33156	0.182328	0.0597002	3.05	0.0025
