# Supplementary material for: Selection for long and short sleep duration in Drosophila melanogaster reveals the complex genetic network underlying natural variation in sleep
Source: PLoS Genet. 2017 Dec 14;13(12):e1007098. doi: 10.1371/journal.pgen.1007098 (PMC5730107; doi:10.1371/journal.pgen.1007098)
Supplement: S17 Table — For each sleep trait, the genotype of the male, female, and progeny are listed, along with the number of flies tested, the mean phenotype, and the standard error. (XLSX) [file pgen.1007098.s025.xlsx]

## Sheet: S17 Table
Trait	Male parent genotype	Female parent genotype	Progeny genotype	Progeny sex	Number of flies	Mean	Standard error
Night sleep (min.)	CG33156 (-/-)	CG33156 (-/-)	CG33156 (-/-)	Female	20	504.215	19.6554
Night sleep (min.)	fz (-/-)	CG33156 (-/-)	CG33156 (-/+); fz(-/+)	Female	32	571	12.5203
Night sleep (min.)	sgg (-)	CG33156 (-/-)	sgg (-/+); CG33156 (-/+)	Female	31	611.374	9.0172
Night sleep (min.)	CG33156 (-/-)	fz (-/-)	CG33156 (-/+); fz(-/+)	Female	32	608.875	10.0911
Night sleep (min.)	CG33156 (-/-)	sgg (-/-)	sgg (-/+); CG33156 (-/+)	Female	32	573.881	14.1978
Night sleep (min.)	fz (-/-)	fz (-/-)	fz (-/-)	Female	30	617.551	9.87724
Night sleep (min.)	sgg (-)	fz (-/-)	sgg (-/+); fz (-/+)	Female	32	606.906	7.25681
Night sleep (min.)	fz (-/-)	sgg (-/-)	sgg (-/+); fz (-/+)	Female	32	629.05	8.78105
Night sleep (min.)	sgg (-)	sgg (-/-)	sgg (-/-)	Female	22	612.135	11.36
Day avg. bout length (min.)	CG33156 (-/-)	CG33156 (-/-)	CG33156 (-/-)	Female	20	15.5363	1.77221
Day avg. bout length (min.)	fz (-/-)	CG33156 (-/-)	CG33156 (-/+); fz(-/+)	Female	32	24.7304	2.95119
Day avg. bout length (min.)	sgg (-)	CG33156 (-/-)	sgg (-/+); CG33156 (-/+)	Female	31	23.9449	2.06656
Day avg. bout length (min.)	CG33156 (-/-)	fz (-/-)	CG33156 (-/+); fz(-/+)	Female	32	28.9953	4.44202
Day avg. bout length (min.)	CG33156 (-/-)	sgg (-/-)	sgg (-/+); CG33156 (-/+)	Female	32	19.3414	1.54234
Day avg. bout length (min.)	fz (-/-)	fz (-/-)	fz (-/-)	Female	30	24.7258	3.26147
Day avg. bout length (min.)	sgg (-)	fz (-/-)	sgg (-/+); fz (-/+)	Female	32	28.4179	2.19031
Day avg. bout length (min.)	fz (-/-)	sgg (-/-)	sgg (-/+); fz (-/+)	Female	32	32.9763	2.42482
Day avg. bout length (min.)	sgg (-)	sgg (-/-)	sgg (-/-)	Female	22	38.2787	4.90509
Night avg. bout length (min.)	CG33156 (-/-)	CG33156 (-/-)	CG33156 (-/-)	Female	20	34.8631	2.48342
Night avg. bout length (min.)	fz (-/-)	CG33156 (-/-)	CG33156 (-/+); fz(-/+)	Female	32	87.2926	13.5171
Night avg. bout length (min.)	sgg (-)	CG33156 (-/-)	sgg (-/+); CG33156 (-/+)	Female	31	101.294	18.6222
Night avg. bout length (min.)	CG33156 (-/-)	fz (-/-)	CG33156 (-/+); fz(-/+)	Female	32	119.482	24.6934
Night avg. bout length (min.)	CG33156 (-/-)	sgg (-/-)	sgg (-/+); CG33156 (-/+)	Female	32	57.4074	5.56297
Night avg. bout length (min.)	fz (-/-)	fz (-/-)	fz (-/-)	Female	30	165.852	17.6534
Night avg. bout length (min.)	sgg (-)	fz (-/-)	sgg (-/+); fz (-/+)	Female	32	81.2304	7.89395
Night avg. bout length (min.)	fz (-/-)	sgg (-/-)	sgg (-/+); fz (-/+)	Female	32	102.02	12.4724
Night avg. bout length (min.)	sgg (-)	sgg (-/-)	sgg (-/-)	Female	22	113.545	25.3868
Day bout number	CG33156 (-/-)	CG33156 (-/-)	CG33156 (-/-)	Female	20	9.41333	0.850103
Day bout number	fz (-/-)	CG33156 (-/-)	CG33156 (-/+); fz(-/+)	Female	32	14.7875	0.763372
Day bout number	sgg (-)	CG33156 (-/-)	sgg (-/+); CG33156 (-/+)	Female	31	14.2	0.667462
Day bout number	CG33156 (-/-)	fz (-/-)	CG33156 (-/+); fz(-/+)	Female	32	12.5312	0.694948
Day bout number	CG33156 (-/-)	sgg (-/-)	sgg (-/+); CG33156 (-/+)	Female	32	13.7	0.564258
Day bout number	fz (-/-)	fz (-/-)	fz (-/-)	Female	30	13.4144	0.74802
Day bout number	sgg (-)	fz (-/-)	sgg (-/+); fz (-/+)	Female	32	13.9875	0.649624
Day bout number	fz (-/-)	sgg (-/-)	sgg (-/+); fz (-/+)	Female	32	14.875	0.717396
Day bout number	sgg (-)	sgg (-/-)	sgg (-/-)	Female	22	12.853	0.851778
Night bout number	CG33156 (-/-)	CG33156 (-/-)	CG33156 (-/-)	Female	20	17.2533	0.788797
Night bout number	fz (-/-)	CG33156 (-/-)	CG33156 (-/+); fz(-/+)	Female	32	11.7812	0.902656
Night bout number	sgg (-)	CG33156 (-/-)	sgg (-/+); CG33156 (-/+)	Female	31	9.90323	0.74631
Night bout number	CG33156 (-/-)	fz (-/-)	CG33156 (-/+); fz(-/+)	Female	32	9.85625	0.860759
Night bout number	CG33156 (-/-)	sgg (-/-)	sgg (-/+); CG33156 (-/+)	Female	32	13.7312	0.90052
Night bout number	fz (-/-)	fz (-/-)	fz (-/-)	Female	30	7.46333	0.711337
Night bout number	sgg (-)	fz (-/-)	sgg (-/+); fz (-/+)	Female	32	10.0875	0.654632
Night bout number	fz (-/-)	sgg (-/-)	sgg (-/+); fz (-/+)	Female	32	9.625	0.587624
Night bout number	sgg (-)	sgg (-/-)	sgg (-/-)	Female	22	11.0985	1.10301
Day sleep (min.)	CG33156 (-/-)	CG33156 (-/-)	CG33156 (-/-)	Female	20	148.497	18.3118
Day sleep (min.)	fz (-/-)	CG33156 (-/-)	CG33156 (-/+); fz(-/+)	Female	32	306.719	13.8966
Day sleep (min.)	sgg (-)	CG33156 (-/-)	sgg (-/+); CG33156 (-/+)	Female	31	305.471	16.534
Day sleep (min.)	CG33156 (-/-)	fz (-/-)	CG33156 (-/+); fz(-/+)	Female	32	300.663	19.4478
Day sleep (min.)	CG33156 (-/-)	sgg (-/-)	sgg (-/+); CG33156 (-/+)	Female	32	243.05	13.2603
Day sleep (min.)	fz (-/-)	fz (-/-)	fz (-/-)	Female	30	276.643	18.1213
Day sleep (min.)	sgg (-)	fz (-/-)	sgg (-/+); fz (-/+)	Female	32	355.425	14.7527
Day sleep (min.)	fz (-/-)	sgg (-/-)	sgg (-/+); fz (-/+)	Female	32	417.725	10.1921
Day sleep (min.)	sgg (-)	sgg (-/-)	sgg (-/-)	Female	22	368.465	16.6741
Sleep latency (min.)	CG33156 (-/-)	CG33156 (-/-)	CG33156 (-/-)	Female	20	58.4033	3.83954
Sleep latency (min.)	fz (-/-)	CG33156 (-/-)	CG33156 (-/+); fz(-/+)	Female	32	55.0312	4.65962
Sleep latency (min.)	sgg (-)	CG33156 (-/-)	sgg (-/+); CG33156 (-/+)	Female	31	38.9613	2.48101
Sleep latency (min.)	CG33156 (-/-)	fz (-/-)	CG33156 (-/+); fz(-/+)	Female	32	39.6313	3.9109
Sleep latency (min.)	CG33156 (-/-)	sgg (-/-)	sgg (-/+); CG33156 (-/+)	Female	32	40.875	3.485
Sleep latency (min.)	fz (-/-)	fz (-/-)	fz (-/-)	Female	30	42.3744	4.20622
Sleep latency (min.)	sgg (-)	fz (-/-)	sgg (-/+); fz (-/+)	Female	32	38.6938	3.04085
Sleep latency (min.)	fz (-/-)	sgg (-/-)	sgg (-/+); fz (-/+)	Female	32	33.7188	3.11484
Sleep latency (min.)	sgg (-)	sgg (-/-)	sgg (-/-)	Female	22	43.253	4.61462
Waking activity (cts./min.)	CG33156 (-/-)	CG33156 (-/-)	CG33156 (-/-)	Female	20	2.32211	0.0806178
Waking activity (cts./min.)	fz (-/-)	CG33156 (-/-)	CG33156 (-/+); fz(-/+)	Female	32	2.31477	0.0615337
Waking activity (cts./min.)	sgg (-)	CG33156 (-/-)	sgg (-/+); CG33156 (-/+)	Female	31	2.49953	0.0496065
Waking activity (cts./min.)	CG33156 (-/-)	fz (-/-)	CG33156 (-/+); fz(-/+)	Female	32	2.33656	0.0436894
Waking activity (cts./min.)	CG33156 (-/-)	sgg (-/-)	sgg (-/+); CG33156 (-/+)	Female	32	2.30415	0.0568028
Waking activity (cts./min.)	fz (-/-)	fz (-/-)	fz (-/-)	Female	30	2.15996	0.0810477
Waking activity (cts./min.)	sgg (-)	fz (-/-)	sgg (-/+); fz (-/+)	Female	32	2.4411	0.141748
Waking activity (cts./min.)	fz (-/-)	sgg (-/-)	sgg (-/+); fz (-/+)	Female	32	2.35615	0.0533193
Waking activity (cts./min.)	sgg (-)	sgg (-/-)	sgg (-/-)	Female	22	2.16988	0.0707411
Night sleep (min.)	CG33156 (-/-)	CG33156 (-/-)	CG33156 (-/-)	Male	26	519.347	13.9893
Night sleep (min.)	fz (-/-)	CG33156 (-/-)	CG33156 (-/+); fz(-/+)	Male	32	541.638	11.3259
Night sleep (min.)	sgg (-)	CG33156 (-/-)	sgg (+); CG33156 (-/+)	Male	31	558.084	8.55641
Night sleep (min.)	CG33156 (-/-)	fz (-/-)	CG33156 (-/+); fz(-/+)	Male	32	565.681	11.811
Night sleep (min.)	CG33156 (-/-)	sgg (-/-)	sgg (-); CG33156 (-/+)	Male	32	465.744	13.518
Night sleep (min.)	fz (-/-)	fz (-/-)	fz (-/-)	Male	31	582.082	8.95419
Night sleep (min.)	sgg (-)	fz (-/-)	sgg (+); fz (-/+)	Male	32	548.744	9.89594
Night sleep (min.)	fz (-/-)	sgg (-/-)	sgg (-); fz (-/+)	Male	30	518.38	14.6527
Night sleep (min.)	sgg (-)	sgg (-/-)	sgg (-)	Male	24	561.936	9.92572
Day avg. bout length (min.)	CG33156 (-/-)	CG33156 (-/-)	CG33156 (-/-)	Male	26	70.1808	7.49183
Day avg. bout length (min.)	fz (-/-)	CG33156 (-/-)	CG33156 (-/+); fz(-/+)	Male	32	65.7002	4.59297
Day avg. bout length (min.)	sgg (-)	CG33156 (-/-)	sgg (+); CG33156 (-/+)	Male	31	57.6958	4.29373
Day avg. bout length (min.)	CG33156 (-/-)	fz (-/-)	CG33156 (-/+); fz(-/+)	Male	32	62.0516	3.36215
Day avg. bout length (min.)	CG33156 (-/-)	sgg (-/-)	sgg (-); CG33156 (-/+)	Male	32	62.754	4.62414
Day avg. bout length (min.)	fz (-/-)	fz (-/-)	fz (-/-)	Male	31	93.925	11.6823
Day avg. bout length (min.)	sgg (-)	fz (-/-)	sgg (+); fz (-/+)	Male	32	66.9756	4.95654
Day avg. bout length (min.)	fz (-/-)	sgg (-/-)	sgg (-); fz (-/+)	Male	30	62.3959	3.90721
Day avg. bout length (min.)	sgg (-)	sgg (-/-)	sgg (-)	Male	24	133.53	13.4533
Night avg. bout length (min.)	CG33156 (-/-)	CG33156 (-/-)	CG33156 (-/-)	Male	26	53.573	6.38149
Night avg. bout length (min.)	fz (-/-)	CG33156 (-/-)	CG33156 (-/+); fz(-/+)	Male	32	69.9554	10.4071
Night avg. bout length (min.)	sgg (-)	CG33156 (-/-)	sgg (+); CG33156 (-/+)	Male	31	77.3778	6.88028
Night avg. bout length (min.)	CG33156 (-/-)	fz (-/-)	CG33156 (-/+); fz(-/+)	Male	32	93.6992	13.1414
Night avg. bout length (min.)	CG33156 (-/-)	sgg (-/-)	sgg (-); CG33156 (-/+)	Male	32	48.9737	4.81273
Night avg. bout length (min.)	fz (-/-)	fz (-/-)	fz (-/-)	Male	31	84.269	11.7012
Night avg. bout length (min.)	sgg (-)	fz (-/-)	sgg (+); fz (-/+)	Male	32	62.1004	4.81521
Night avg. bout length (min.)	fz (-/-)	sgg (-/-)	sgg (-); fz (-/+)	Male	30	67.1392	7.73361
Night avg. bout length (min.)	sgg (-)	sgg (-/-)	sgg (-)	Male	24	93.878	14.9555
Day bout number	CG33156 (-/-)	CG33156 (-/-)	CG33156 (-/-)	Male	26	9.18333	0.774339
Day bout number	fz (-/-)	CG33156 (-/-)	CG33156 (-/+); fz(-/+)	Male	32	9.225	0.541261
Day bout number	sgg (-)	CG33156 (-/-)	sgg (+); CG33156 (-/+)	Male	31	10.1355	0.613846
Day bout number	CG33156 (-/-)	fz (-/-)	CG33156 (-/+); fz(-/+)	Male	32	9.0375	0.589658
Day bout number	CG33156 (-/-)	sgg (-/-)	sgg (-); CG33156 (-/+)	Male	32	8.78125	0.525354
Day bout number	fz (-/-)	fz (-/-)	fz (-/-)	Male	31	8.14946	0.625654
Day bout number	sgg (-)	fz (-/-)	sgg (+); fz (-/+)	Male	32	9.23125	0.628626
Day bout number	fz (-/-)	sgg (-/-)	sgg (-); fz (-/+)	Male	30	9.46667	0.633714
Day bout number	sgg (-)	sgg (-/-)	sgg (-)	Male	24	5.45556	0.560221
Night bout number	CG33156 (-/-)	CG33156 (-/-)	CG33156 (-/-)	Male	26	13.4346	0.778191
Night bout number	fz (-/-)	CG33156 (-/-)	CG33156 (-/+); fz(-/+)	Male	32	11.1375	0.735474
Night bout number	sgg (-)	CG33156 (-/-)	sgg (+); CG33156 (-/+)	Male	31	10.1742	0.625325
Night bout number	CG33156 (-/-)	fz (-/-)	CG33156 (-/+); fz(-/+)	Male	32	9.28125	0.61335
Night bout number	CG33156 (-/-)	sgg (-/-)	sgg (-); CG33156 (-/+)	Male	32	11.8375	0.670486
Night bout number	fz (-/-)	fz (-/-)	fz (-/-)	Male	31	11.2516	0.822583
Night bout number	sgg (-)	fz (-/-)	sgg (+); fz (-/+)	Male	32	11.0437	0.617927
Night bout number	fz (-/-)	sgg (-/-)	sgg (-); fz (-/+)	Male	30	10.44	0.686112
Night bout number	sgg (-)	sgg (-/-)	sgg (-)	Male	24	9.325	0.776575
Day sleep (min.)	CG33156 (-/-)	CG33156 (-/-)	CG33156 (-/-)	Male	26	459.336	13.9612
Day sleep (min.)	fz (-/-)	CG33156 (-/-)	CG33156 (-/+); fz(-/+)	Male	32	496.644	10.8077
Day sleep (min.)	sgg (-)	CG33156 (-/-)	sgg (+); CG33156 (-/+)	Male	31	475.768	7.81475
Day sleep (min.)	CG33156 (-/-)	fz (-/-)	CG33156 (-/+); fz(-/+)	Male	32	475.194	12.0807
Day sleep (min.)	CG33156 (-/-)	sgg (-/-)	sgg (-); CG33156 (-/+)	Male	32	458.044	9.88595
Day sleep (min.)	fz (-/-)	fz (-/-)	fz (-/-)	Male	31	517.922	10.9391
Day sleep (min.)	sgg (-)	fz (-/-)	sgg (+); fz (-/+)	Male	32	491.944	11.0962
Day sleep (min.)	fz (-/-)	sgg (-/-)	sgg (-); fz (-/+)	Male	30	498.74	9.60813
Day sleep (min.)	sgg (-)	sgg (-/-)	sgg (-)	Male	24	490.753	10.5565
Sleep latency (min.)	CG33156 (-/-)	CG33156 (-/-)	CG33156 (-/-)	Male	26	46.5846	3.63516
Sleep latency (min.)	fz (-/-)	CG33156 (-/-)	CG33156 (-/+); fz(-/+)	Male	32	57.3438	3.71987
Sleep latency (min.)	sgg (-)	CG33156 (-/-)	sgg (+); CG33156 (-/+)	Male	31	50.9419	3.55402
Sleep latency (min.)	CG33156 (-/-)	fz (-/-)	CG33156 (-/+); fz(-/+)	Male	32	43.5187	3.13239
Sleep latency (min.)	CG33156 (-/-)	sgg (-/-)	sgg (-); CG33156 (-/+)	Male	32	62.0125	4.50052
Sleep latency (min.)	fz (-/-)	fz (-/-)	fz (-/-)	Male	31	42.5548	4.10252
Sleep latency (min.)	sgg (-)	fz (-/-)	sgg (+); fz (-/+)	Male	32	48.6812	3.01913
Sleep latency (min.)	fz (-/-)	sgg (-/-)	sgg (-); fz (-/+)	Male	30	70.3067	4.82556
Sleep latency (min.)	sgg (-)	sgg (-/-)	sgg (-)	Male	24	48.1861	3.59996
Waking activity (cts./min.)	CG33156 (-/-)	CG33156 (-/-)	CG33156 (-/-)	Male	26	2.61508	0.0925394
Waking activity (cts./min.)	fz (-/-)	CG33156 (-/-)	CG33156 (-/+); fz(-/+)	Male	32	2.90872	0.0770937
Waking activity (cts./min.)	sgg (-)	CG33156 (-/-)	sgg (+); CG33156 (-/+)	Male	31	3.09916	0.05409
Waking activity (cts./min.)	CG33156 (-/-)	fz (-/-)	CG33156 (-/+); fz(-/+)	Male	32	2.62864	0.0751264
Waking activity (cts./min.)	CG33156 (-/-)	sgg (-/-)	sgg (-); CG33156 (-/+)	Male	32	2.73343	0.0932746
Waking activity (cts./min.)	fz (-/-)	fz (-/-)	fz (-/-)	Male	31	2.9216	0.0946474
Waking activity (cts./min.)	sgg (-)	fz (-/-)	sgg (+); fz (-/+)	Male	32	2.94909	0.118086
Waking activity (cts./min.)	fz (-/-)	sgg (-/-)	sgg (-); fz (-/+)	Male	30	2.91795	0.0790329
Waking activity (cts./min.)	sgg (-)	sgg (-/-)	sgg (-)	Male	24	2.78446	0.106249
