# Supplementary material for: Selection for long and short sleep duration in Drosophila melanogaster reveals the complex genetic network underlying natural variation in sleep
Source: PLoS Genet. 2017 Dec 14;13(12):e1007098. doi: 10.1371/journal.pgen.1007098 (PMC5730107; doi:10.1371/journal.pgen.1007098)
Supplement: S18 Table — For each sleep trait, the ANOVA results are presented. P values reflect the comparison of the deficiency listed versus the isogenic control. rep, replicate; d.f., degrees of freedom; M.S., Type III mean squares; F, F ratio statistic; P, P-value. Significant comparisons are shown in bold. (XLSX) [file pgen.1007098.s026.xlsx]

## Sheet: S18 Table
Sleep trait	Chromosomal Deficiency	Sex	Source	d.f.	M.S.	F	P
Night sleep (min.)	Df501	Combined	genotype	1	7905.13	5.61	0.0195
Night sleep (min.)	Df501	Combined	sex	1	22668.8	16.08	0.0001
Night sleep (min.)	Df501	Combined	rep	1	71419.4	50.68	<.0001
Night sleep (min.)	Df501	Combined	genotype×sex	1	924.908	0.66	0.4195
Night sleep (min.)	Df501	Combined	genotype×rep	1	105.53	0.07	0.7848
Night sleep (min.)	Df501	Combined	sex×rep	1	3.995	0	0.9576
Night sleep (min.)	Df501	Combined	genotype×sex×rep	1	1005.84	0.71	0.3999
Night sleep (min.)	Df501	Female	genotype	1	1697.01	1.35	0.2504
Night sleep (min.)	Df501	Female	rep	1	34889.2	27.7	<.0001
Night sleep (min.)	Df501	Female	genotype×rep	1	874.264	0.69	0.4081
Night sleep (min.)	Df501	Male	genotype	1	7178.33	4.61	0.0358
Night sleep (min.)	Df501	Male	rep	1	36547.9	23.48	<.0001
Night sleep (min.)	Df501	Male	genotype×rep	1	231.801	0.15	0.701
Night sleep (min.)	Df505	Combined	genotype	1	7880.75	4.62	0.0336
Night sleep (min.)	Df505	Combined	sex	1	4760.62	2.79	0.0973
Night sleep (min.)	Df505	Combined	rep	1	25361.5	14.88	0.0002
Night sleep (min.)	Df505	Combined	genotype×sex	1	2566.3	1.51	0.2222
Night sleep (min.)	Df505	Combined	genotype×rep	1	9343.74	5.48	0.0209
Night sleep (min.)	Df505	Combined	sex×rep	1	5847.05	3.43	0.0665
Night sleep (min.)	Df505	Combined	genotype×sex×rep	1	12109.1	7.11	0.0088
Night sleep (min.)	Df505	Female	genotype	1	9720.67	5.8	0.0192
Night sleep (min.)	Df505	Female	rep	1	27781.7	16.57	0.0001
Night sleep (min.)	Df505	Female	genotype×rep	1	89.4883	0.05	0.8181
Night sleep (min.)	Df505	Male	genotype	1	726.374	0.42	0.5197
Night sleep (min.)	Df505	Male	rep	1	3426.84	1.98	0.1647
Night sleep (min.)	Df505	Male	genotype×rep	1	21363.3	12.34	0.0009
Night sleep (min.)	Df506	Combined	genotype	1	5308.28	5.11	0.0257
Night sleep (min.)	Df506	Combined	sex	1	14597.8	14.05	0.0003
Night sleep (min.)	Df506	Combined	rep	1	26566.6	25.57	<.0001
Night sleep (min.)	Df506	Combined	genotype×sex	1	2.732	0	0.9592
Night sleep (min.)	Df506	Combined	genotype×rep	1	8442.09	8.13	0.0052
Night sleep (min.)	Df506	Combined	sex×rep	1	285.206	0.27	0.6013
Night sleep (min.)	Df506	Combined	genotype×sex×rep	1	273.918	0.26	0.6086
Night sleep (min.)	Df506	Female	genotype	1	2709.84	3.12	0.0828
Night sleep (min.)	Df506	Female	rep	1	10419.2	11.99	0.001
Night sleep (min.)	Df506	Female	genotype×rep	1	2769.78	3.19	0.0796
Night sleep (min.)	Df506	Male	genotype	1	2598.45	2.16	0.1464
Night sleep (min.)	Df506	Male	rep	1	16583	13.82	0.0004
Night sleep (min.)	Df506	Male	genotype×rep	1	6025.64	5.02	0.0288
Day avg. bout length (min.)	Df501	Combined	genotype	1	2747.63	0.67	0.4154
Day avg. bout length (min.)	Df501	Combined	sex	1	12180.8	2.96	0.0879
Day avg. bout length (min.)	Df501	Combined	rep	1	13132.6	3.19	0.0765
Day avg. bout length (min.)	Df501	Combined	genotype×sex	1	5716.56	1.39	0.2408
Day avg. bout length (min.)	Df501	Combined	genotype×rep	1	2576.69	0.63	0.4303
Day avg. bout length (min.)	Df501	Combined	sex×rep	1	487.771	0.12	0.7312
Day avg. bout length (min.)	Df501	Combined	genotype×sex×rep	1	4485.58	1.09	0.2985
Day avg. bout length (min.)	Df501	Female	genotype	1	8128.12	1.03	0.3137
Day avg. bout length (min.)	Df501	Female	rep	1	9264.57	1.18	0.2824
Day avg. bout length (min.)	Df501	Female	genotype×rep	1	6874.02	0.87	0.3539
Day avg. bout length (min.)	Df501	Male	genotype	1	271.132	0.65	0.4238
Day avg. bout length (min.)	Df501	Male	rep	1	4314.9	10.32	0.0021
Day avg. bout length (min.)	Df501	Male	genotype×rep	1	132.531	0.32	0.5755
Day avg. bout length (min.)	Df505	Combined	genotype	1	733.024	4.1	0.0452
Day avg. bout length (min.)	Df505	Combined	sex	1	29299.7	163.76	<.0001
Day avg. bout length (min.)	Df505	Combined	rep	1	972.296	5.43	0.0214
Day avg. bout length (min.)	Df505	Combined	genotype×sex	1	197.102	1.1	0.2961
Day avg. bout length (min.)	Df505	Combined	genotype×rep	1	1049.28	5.86	0.017
Day avg. bout length (min.)	Df505	Combined	sex×rep	1	265.672	1.48	0.2254
Day avg. bout length (min.)	Df505	Combined	genotype×sex×rep	1	806.85	4.51	0.0358
Day avg. bout length (min.)	Df505	Female	genotype	1	84.957	2.76	0.1017
Day avg. bout length (min.)	Df505	Female	rep	1	110.74	3.6	0.0626
Day avg. bout length (min.)	Df505	Female	genotype×rep	1	7.9502	0.26	0.6129
Day avg. bout length (min.)	Df505	Male	genotype	1	845.169	2.58	0.1133
Day avg. bout length (min.)	Df505	Male	rep	1	1127.23	3.45	0.0684
Day avg. bout length (min.)	Df505	Male	genotype×rep	1	1848.18	5.65	0.0207
Day avg. bout length (min.)	Df506	Combined	genotype	1	30.674	0.16	0.693
Day avg. bout length (min.)	Df506	Combined	sex	1	34525.5	176.29	<.0001
Day avg. bout length (min.)	Df506	Combined	rep	1	188.806	0.96	0.3282
Day avg. bout length (min.)	Df506	Combined	genotype×sex	1	1.833	0.01	0.9231
Day avg. bout length (min.)	Df506	Combined	genotype×rep	1	2457.65	12.55	0.0006
Day avg. bout length (min.)	Df506	Combined	sex×rep	1	168.235	0.86	0.3559
Day avg. bout length (min.)	Df506	Combined	genotype×sex×rep	1	995.524	5.08	0.026
Day avg. bout length (min.)	Df506	Female	genotype	1	8.5466	0.29	0.5909
Day avg. bout length (min.)	Df506	Female	rep	1	0.2895	0.01	0.9211
Day avg. bout length (min.)	Df506	Female	genotype×rep	1	158.543	5.42	0.0235
Day avg. bout length (min.)	Df506	Male	genotype	1	24.3454	0.07	0.7941
Day avg. bout length (min.)	Df506	Male	rep	1	365.663	1.03	0.3136
Day avg. bout length (min.)	Df506	Male	genotype×rep	1	3373.03	9.53	0.0031
Day bout number	Df501	Combined	genotype	1	11.906	0.49	0.486
Day bout number	Df501	Combined	sex	1	2143.67	87.94	<.0001
Day bout number	Df501	Combined	rep	1	211.449	8.67	0.0039
Day bout number	Df501	Combined	genotype×sex	1	5.078	0.21	0.6489
Day bout number	Df501	Combined	genotype×rep	1	21.6	0.89	0.3484
Day bout number	Df501	Combined	sex×rep	1	18.755	0.77	0.3822
Day bout number	Df501	Combined	genotype×sex×rep	1	16.681	0.68	0.4098
Day bout number	Df501	Female	genotype	1	0.7107	0.03	0.8672
Day bout number	Df501	Female	rep	1	51.7008	2.05	0.1574
Day bout number	Df501	Female	genotype×rep	1	37.8098	1.5	0.2256
Day bout number	Df501	Male	genotype	1	16.4025	0.7	0.4073
Day bout number	Df501	Male	rep	1	179.56	7.62	0.0076
Day bout number	Df501	Male	genotype×rep	1	0.16	0.01	0.9346
Day bout number	Df505	Combined	genotype	1	2.564	0.14	0.705
Day bout number	Df505	Combined	sex	1	2163.99	121.56	<.0001
Day bout number	Df505	Combined	rep	1	98.702	5.54	0.0202
Day bout number	Df505	Combined	genotype×sex	1	3.367	0.19	0.6644
Day bout number	Df505	Combined	genotype×rep	1	84.184	4.73	0.0317
Day bout number	Df505	Combined	sex×rep	1	19.314	1.08	0.2997
Day bout number	Df505	Combined	genotype×sex×rep	1	17.217	0.97	0.3274
Day bout number	Df505	Female	genotype	1	5.9041	0.32	0.5755
Day bout number	Df505	Female	rep	1	15.3467	0.82	0.3676
Day bout number	Df505	Female	genotype×rep	1	88.7705	4.77	0.033
Day bout number	Df505	Male	genotype	1	0.0273	0	0.9681
Day bout number	Df505	Male	rep	1	102.669	6.04	0.0169
Day bout number	Df505	Male	genotype×rep	1	12.6298	0.74	0.392
Day bout number	Df506	Combined	genotype	1	14.873	0.9	0.346
Day bout number	Df506	Combined	sex	1	2385.35	143.62	<.0001
Day bout number	Df506	Combined	rep	1	95.496	5.75	0.0181
Day bout number	Df506	Combined	genotype×sex	1	0.467	0.03	0.8671
Day bout number	Df506	Combined	genotype×rep	1	85.748	5.16	0.0249
Day bout number	Df506	Combined	sex×rep	1	7.772	0.47	0.4953
Day bout number	Df506	Combined	genotype×sex×rep	1	9.195	0.55	0.4583
Day bout number	Df506	Female	genotype	1	4.9147	0.31	0.5789
Day bout number	Df506	Female	rep	1	77.0001	4.88	0.0312
Day bout number	Df506	Female	genotype×rep	1	18.9302	1.2	0.2779
Day bout number	Df506	Male	genotype	1	10.5625	0.61	0.439
Day bout number	Df506	Male	rep	1	25	1.44	0.2354
Day bout number	Df506	Male	genotype×rep	1	77.44	4.45	0.0391
Day sleep (min.)	Df501	Combined	genotype	1	13643	2.31	0.1315
Day sleep (min.)	Df501	Combined	sex	1	870455	147.15	<.0001
Day sleep (min.)	Df501	Combined	rep	1	32669.6	5.52	0.0204
Day sleep (min.)	Df501	Combined	genotype×sex	1	22070.6	3.73	0.0558
Day sleep (min.)	Df501	Combined	genotype×rep	1	456.103	0.08	0.7817
Day sleep (min.)	Df501	Combined	sex×rep	1	217.049	0.04	0.8484
Day sleep (min.)	Df501	Combined	genotype×sex×rep	1	35820.6	6.06	0.0153
Day sleep (min.)	Df501	Female	genotype	1	34920.7	3.67	0.0603
Day sleep (min.)	Df501	Female	rep	1	13667.5	1.44	0.2356
Day sleep (min.)	Df501	Female	genotype×rep	1	13980.8	1.47	0.2303
Day sleep (min.)	Df501	Male	genotype	1	508.502	0.21	0.6451
Day sleep (min.)	Df501	Male	rep	1	19265.4	8.12	0.006
Day sleep (min.)	Df501	Male	genotype×rep	1	22365.2	9.42	0.0032
Day sleep (min.)	Df505	Combined	genotype	1	69772.3	13.83	0.0003
Day sleep (min.)	Df505	Combined	sex	1	1.12857e+06	223.72	<.0001
Day sleep (min.)	Df505	Combined	rep	1	8897.73	1.76	0.1867
Day sleep (min.)	Df505	Combined	genotype×sex	1	217.919	0.04	0.8357
Day sleep (min.)	Df505	Combined	genotype×rep	1	11437.5	2.27	0.1348
Day sleep (min.)	Df505	Combined	sex×rep	1	1575.52	0.31	0.5773
Day sleep (min.)	Df505	Combined	genotype×sex×rep	1	58976.6	11.69	0.0009
Day sleep (min.)	Df505	Female	genotype	1	31095.8	4.46	0.0389
Day sleep (min.)	Df505	Female	rep	1	8980.76	1.29	0.2609
Day sleep (min.)	Df505	Female	genotype×rep	1	9235.05	1.33	0.2543
Day sleep (min.)	Df505	Male	genotype	1	38894.4	12.46	0.0008
Day sleep (min.)	Df505	Male	rep	1	1492.49	0.48	0.4919
Day sleep (min.)	Df505	Male	genotype×rep	1	61179	19.6	<.0001
Day sleep (min.)	Df506	Combined	genotype	1	4482.98	1.08	0.3018
Day sleep (min.)	Df506	Combined	sex	1	1.05572e+06	253.32	<.0001
Day sleep (min.)	Df506	Combined	rep	1	4653.54	1.12	0.2928
Day sleep (min.)	Df506	Combined	genotype×sex	1	2046.1	0.49	0.4849
Day sleep (min.)	Df506	Combined	genotype×rep	1	72184.1	17.32	<.0001
Day sleep (min.)	Df506	Combined	sex×rep	1	26362.5	6.33	0.0133
Day sleep (min.)	Df506	Combined	genotype×sex×rep	1	1597.23	0.38	0.5371
Day sleep (min.)	Df506	Female	genotype	1	6143.33	0.97	0.3285
Day sleep (min.)	Df506	Female	rep	1	25951.1	4.1	0.0475
Day sleep (min.)	Df506	Female	genotype×rep	1	25530.4	4.04	0.0492
Day sleep (min.)	Df506	Male	genotype	1	241.803	0.11	0.7367
Day sleep (min.)	Df506	Male	rep	1	4542.76	2.14	0.1484
Day sleep (min.)	Df506	Male	genotype×rep	1	48818.9	23.03	<.0001
Night avg. bout length (min.)	Df501	Combined	genotype	1	33521.3	2.97	0.0873
Night avg. bout length (min.)	Df501	Combined	sex	1	36067.5	3.2	0.0762
Night avg. bout length (min.)	Df501	Combined	rep	1	317808	28.19	<.0001
Night avg. bout length (min.)	Df501	Combined	genotype×sex	1	9090.4	0.81	0.3711
Night avg. bout length (min.)	Df501	Combined	genotype×rep	1	27453.7	2.43	0.1213
Night avg. bout length (min.)	Df501	Combined	sex×rep	1	1219.37	0.11	0.7428
Night avg. bout length (min.)	Df501	Combined	genotype×sex×rep	1	8970.98	0.8	0.3742
Night avg. bout length (min.)	Df501	Female	genotype	1	3818.01	0.28	0.5981
Night avg. bout length (min.)	Df501	Female	rep	1	177731	13.07	0.0006
Night avg. bout length (min.)	Df501	Female	genotype×rep	1	2498.18	0.18	0.6697
Night avg. bout length (min.)	Df501	Male	genotype	1	39085.2	4.35	0.0414
Night avg. bout length (min.)	Df501	Male	rep	1	140993	15.68	0.0002
Night avg. bout length (min.)	Df501	Male	genotype×rep	1	34188.5	3.8	0.0559
Night avg. bout length (min.)	Df505	Combined	genotype	1	31191.9	2.89	0.0915
Night avg. bout length (min.)	Df505	Combined	sex	1	5352.34	0.5	0.4824
Night avg. bout length (min.)	Df505	Combined	rep	1	249825	23.18	<.0001
Night avg. bout length (min.)	Df505	Combined	genotype×sex	1	441.961	0.04	0.8399
Night avg. bout length (min.)	Df505	Combined	genotype×rep	1	51354.6	4.76	0.031
Night avg. bout length (min.)	Df505	Combined	sex×rep	1	12790.3	1.19	0.2782
Night avg. bout length (min.)	Df505	Combined	genotype×sex×rep	1	29806.1	2.77	0.099
Night avg. bout length (min.)	Df505	Female	genotype	1	19529.8	1.98	0.165
Night avg. bout length (min.)	Df505	Female	rep	1	187835	19.01	<.0001
Night avg. bout length (min.)	Df505	Female	genotype×rep	1	1456.44	0.15	0.7024
Night avg. bout length (min.)	Df505	Male	genotype	1	12104	1.04	0.3128
Night avg. bout length (min.)	Df505	Male	rep	1	74780.5	6.4	0.0141
Night avg. bout length (min.)	Df505	Male	genotype×rep	1	79704.2	6.83	0.0114
Night avg. bout length (min.)	Df506	Combined	genotype	1	790.292	0.08	0.7838
Night avg. bout length (min.)	Df506	Combined	sex	1	0.304	0	0.9957
Night avg. bout length (min.)	Df506	Combined	rep	1	170663	16.33	<.0001
Night avg. bout length (min.)	Df506	Combined	genotype×sex	1	8902.02	0.85	0.3579
Night avg. bout length (min.)	Df506	Combined	genotype×rep	1	96328.5	9.22	0.003
Night avg. bout length (min.)	Df506	Combined	sex×rep	1	1265.99	0.12	0.7284
Night avg. bout length (min.)	Df506	Combined	genotype×sex×rep	1	9003.8	0.86	0.3552
Night avg. bout length (min.)	Df506	Female	genotype	1	7320.02	0.86	0.3577
Night avg. bout length (min.)	Df506	Female	rep	1	98266.5	11.54	0.0012
Night avg. bout length (min.)	Df506	Female	genotype×rep	1	22663	2.66	0.1083
Night avg. bout length (min.)	Df506	Male	genotype	1	2248.61	0.18	0.6703
Night avg. bout length (min.)	Df506	Male	rep	1	73047.1	5.95	0.0177
Night avg. bout length (min.)	Df506	Male	genotype×rep	1	84169.4	6.85	0.0112
Night bout number	Df501	Combined	genotype	1	2.053	0.09	0.7662
Night bout number	Df501	Combined	sex	1	102.609	4.44	0.0372
Night bout number	Df501	Combined	rep	1	1248.86	54.03	<.0001
Night bout number	Df501	Combined	genotype×sex	1	4.874	0.21	0.6469
Night bout number	Df501	Combined	genotype×rep	1	7.293	0.32	0.5754
Night bout number	Df501	Combined	sex×rep	1	6.48	0.28	0.5975
Night bout number	Df501	Combined	genotype×sex×rep	1	9.448	0.41	0.5238
Night bout number	Df501	Female	genotype	1	6.5727	0.28	0.597
Night bout number	Df501	Female	rep	1	533.303	22.93	<.0001
Night bout number	Df501	Female	genotype×rep	1	0.0691	0	0.9567
Night bout number	Df501	Male	genotype	1	0.3025	0.01	0.909
Night bout number	Df501	Male	rep	1	723.61	31.5	<.0001
Night bout number	Df501	Male	genotype×rep	1	16.81	0.73	0.3957
Night bout number	Df505	Combined	genotype	1	1.964	0.08	0.778
Night bout number	Df505	Combined	sex	1	7.095	0.29	0.5922
Night bout number	Df505	Combined	rep	1	786.82	31.99	<.0001
Night bout number	Df505	Combined	genotype×sex	1	92.599	3.77	0.0547
Night bout number	Df505	Combined	genotype×rep	1	96.692	3.93	0.0497
Night bout number	Df505	Combined	sex×rep	1	40.92	1.66	0.1996
Night bout number	Df505	Combined	genotype×sex×rep	1	143.836	5.85	0.0171
Night bout number	Df505	Female	genotype	1	60.7668	2.38	0.1282
Night bout number	Df505	Female	rep	1	593.305	23.24	<.0001
Night bout number	Df505	Female	genotype×rep	1	2.3327	0.09	0.7635
Night bout number	Df505	Male	genotype	1	33.7959	1.43	0.2368
Night bout number	Df505	Male	rep	1	234.435	9.91	0.0026
Night bout number	Df505	Male	genotype×rep	1	238.196	10.07	0.0024
Night bout number	Df506	Combined	genotype	1	123.891	5.64	0.0192
Night bout number	Df506	Combined	sex	1	10.578	0.48	0.4891
Night bout number	Df506	Combined	rep	1	575.349	26.19	<.0001
Night bout number	Df506	Combined	genotype×sex	1	80.715	3.67	0.0577
Night bout number	Df506	Combined	genotype×rep	1	188.864	8.6	0.004
Night bout number	Df506	Combined	sex×rep	1	0.21	0.01	0.9222
Night bout number	Df506	Combined	genotype×sex×rep	1	26.162	1.19	0.2774
Night bout number	Df506	Female	genotype	1	2.2489	0.11	0.7383
Night bout number	Df506	Female	rep	1	270.188	13.55	0.0005
Night bout number	Df506	Female	genotype×rep	1	36.3345	1.82	0.1824
Night bout number	Df506	Male	genotype	1	207.36	8.68	0.0046
Night bout number	Df506	Male	rep	1	306.25	12.82	0.0007
Night bout number	Df506	Male	genotype×rep	1	182.25	7.63	0.0076
Sleep latency (min.)	Df501	Combined	genotype	1	756.215	2.57	0.1115
Sleep latency (min.)	Df501	Combined	sex	1	2682.57	9.12	0.0031
Sleep latency (min.)	Df501	Combined	rep	1	3629.3	12.34	0.0006
Sleep latency (min.)	Df501	Combined	genotype×sex	1	1577.24	5.36	0.0223
Sleep latency (min.)	Df501	Combined	genotype×rep	1	57.82	0.2	0.6583
Sleep latency (min.)	Df501	Combined	sex×rep	1	566.555	1.93	0.1677
Sleep latency (min.)	Df501	Combined	genotype×sex×rep	1	6.255	0.02	0.8843
Sleep latency (min.)	Df501	Female	genotype	1	73.9935	0.37	0.5451
Sleep latency (min.)	Df501	Female	rep	1	3502.92	17.53	<.0001
Sleep latency (min.)	Df501	Female	genotype×rep	1	12.9133	0.06	0.8002
Sleep latency (min.)	Df501	Male	genotype	1	2277.68	5.89	0.0183
Sleep latency (min.)	Df501	Male	rep	1	669.516	1.73	0.1933
Sleep latency (min.)	Df501	Male	genotype×rep	1	51.4806	0.13	0.7165
Sleep latency (min.)	Df505	Combined	genotype	1	66.94	0.24	0.6242
Sleep latency (min.)	Df505	Combined	sex	1	426.06	1.54	0.2177
Sleep latency (min.)	Df505	Combined	rep	1	1180.02	4.25	0.0414
Sleep latency (min.)	Df505	Combined	genotype×sex	1	74.163	0.27	0.6061
Sleep latency (min.)	Df505	Combined	genotype×rep	1	326.603	1.18	0.2801
Sleep latency (min.)	Df505	Combined	sex×rep	1	1267.67	4.57	0.0346
Sleep latency (min.)	Df505	Combined	genotype×sex×rep	1	88.528	0.32	0.5732
Sleep latency (min.)	Df505	Female	genotype	1	141.011	0.61	0.4369
Sleep latency (min.)	Df505	Female	rep	1	2446.9	10.63	0.0018
Sleep latency (min.)	Df505	Female	genotype×rep	1	37.5258	0.16	0.6878
Sleep latency (min.)	Df505	Male	genotype	1	0.0925	0	0.9866
Sleep latency (min.)	Df505	Male	rep	1	0.785	0	0.961
Sleep latency (min.)	Df505	Male	genotype×rep	1	377.605	1.16	0.2853
Sleep latency (min.)	Df506	Combined	genotype	1	1543.17	5.91	0.0166
Sleep latency (min.)	Df506	Combined	sex	1	4565.97	17.49	<.0001
Sleep latency (min.)	Df506	Combined	rep	1	751.175	2.88	0.0925
Sleep latency (min.)	Df506	Combined	genotype×sex	1	3090.42	11.84	0.0008
Sleep latency (min.)	Df506	Combined	genotype×rep	1	615.16	2.36	0.1275
Sleep latency (min.)	Df506	Combined	sex×rep	1	23.168	0.09	0.7663
Sleep latency (min.)	Df506	Combined	genotype×sex×rep	1	452.641	1.73	0.1905
Sleep latency (min.)	Df506	Female	genotype	1	4393.45	25.06	<.0001
Sleep latency (min.)	Df506	Female	rep	1	506.734	2.89	0.0945
Sleep latency (min.)	Df506	Female	genotype×rep	1	1036.3	5.91	0.0182
Sleep latency (min.)	Df506	Male	genotype	1	136.306	0.4	0.5306
Sleep latency (min.)	Df506	Male	rep	1	261.631	0.76	0.3857
Sleep latency (min.)	Df506	Male	genotype×rep	1	6.3756	0.02	0.892
Waking activity (min.)	Df501	Combined	genotype	1	0.446	1.51	0.2209
Waking activity (min.)	Df501	Combined	sex	1	18.322	62.2	<.0001
Waking activity (min.)	Df501	Combined	rep	1	1.705	5.79	0.0177
Waking activity (min.)	Df501	Combined	genotype×sex	1	0.464	1.58	0.2118
Waking activity (min.)	Df501	Combined	genotype×rep	1	0.238	0.81	0.3706
Waking activity (min.)	Df501	Combined	sex×rep	1	0.58	1.97	0.1631
Waking activity (min.)	Df501	Combined	genotype×sex×rep	1	0.016	0.06	0.8139
Waking activity (min.)	Df501	Female	genotype	1	0.9027	3.41	0.0697
Waking activity (min.)	Df501	Female	rep	1	0.1468	0.56	0.4592
Waking activity (min.)	Df501	Female	genotype×rep	1	0.0642	0.24	0.6241
Waking activity (min.)	Df501	Male	genotype	1	0.0001	0	0.9867
Waking activity (min.)	Df501	Male	rep	1	2.1551	6.65	0.0124
Waking activity (min.)	Df501	Male	genotype×rep	1	0.1912	0.59	0.4455
Waking activity (min.)	Df505	Combined	genotype	1	0.049	0.21	0.6465
Waking activity (min.)	Df505	Combined	sex	1	20.324	87.19	<.0001
Waking activity (min.)	Df505	Combined	rep	1	2.129	9.13	0.0031
Waking activity (min.)	Df505	Combined	genotype×sex	1	0.188	0.8	0.3715
Waking activity (min.)	Df505	Combined	genotype×rep	1	0.107	0.46	0.4992
Waking activity (min.)	Df505	Combined	sex×rep	1	0.067	0.29	0.5935
Waking activity (min.)	Df505	Combined	genotype×sex×rep	1	0.394	1.69	0.1961
Waking activity (min.)	Df505	Female	genotype	1	0.2146	2.27	0.1376
Waking activity (min.)	Df505	Female	rep	1	0.7207	7.61	0.0077
Waking activity (min.)	Df505	Female	genotype×rep	1	0.0451	0.48	0.4928
Waking activity (min.)	Df505	Male	genotype	1	0.0223	0.06	0.8073
Waking activity (min.)	Df505	Male	rep	1	1.4747	3.97	0.0509
Waking activity (min.)	Df505	Male	genotype×rep	1	0.4559	1.23	0.2724
Waking activity (min.)	Df506	Combined	genotype	1	1.518	7.47	0.0073
Waking activity (min.)	Df506	Combined	sex	1	19.343	95.15	<.0001
Waking activity (min.)	Df506	Combined	rep	1	0.215	1.06	0.3062
Waking activity (min.)	Df506	Combined	genotype×sex	1	0.274	1.35	0.2483
Waking activity (min.)	Df506	Combined	genotype×rep	1	1.731	8.51	0.0042
Waking activity (min.)	Df506	Combined	sex×rep	1	0.14	0.69	0.4083
Waking activity (min.)	Df506	Combined	genotype×sex×rep	1	0.258	1.27	0.2619
Waking activity (min.)	Df506	Female	genotype	1	1.5036	15.89	0.0002
Waking activity (min.)	Df506	Female	rep	1	0.0039	0.04	0.8403
Waking activity (min.)	Df506	Female	genotype×rep	1	0.3182	3.36	0.0719
Waking activity (min.)	Df506	Male	genotype	1	0.2575	0.84	0.363
Waking activity (min.)	Df506	Male	rep	1	0.3595	1.17	0.2832
Waking activity (min.)	Df506	Male	genotype×rep	1	1.7049	5.56	0.0216
